# Supplementary material for: IFI207, a young and fast‐evolving protein, controls retroviral replication via the STING pathway
Source: mBio. 2024 Jun 11;15(7):e01209-24. doi: 10.1128/mbio.01209-24 (PMC11253629; doi:10.1128/mbio.01209-24)
Supplement: Table S2 — Nucleic acid sequences. [file mbio.01209-24-s0003.xlsx]

## Sheet: Sheet1
Table S2. Nucleic acid sequences used to generate Figs. 1A, B and C, Table S3 and Figs. S1-S3. Copy 1, copy 2 etc. are named according to their locations in the assembly. Dashes indicate gaps in the alignment.
Gene_name	Strain / Species	Resource	Access number	Comment	ORF_seq
Ifi207	Mm_C57BL/6J	GRCm39	Ifi207		ATGGTGAAAGAATATAAGAGAATTGTTCTGCTGAAAGGACTTGAATGTATCAATAAGCATCATTTTAGCTTATTTAAGTCATTGCTGGCCAGAGATTTAAGTCTGGAAAGAGACAACCAAGAGAAATACTCCACAATTCAGATTGCTAACATGATGGAAGAGAAATTCAAACCCGATGCTGGATTGGGTGAACTGATCGAGTTTTGTGAAAAAGTACCAGCTCTTAGAAAACGTGCTGAAATTCTTAAAAAAGAGAGATCAGAAGTAACAGGAGAAACATCACTGGAAAAAAATGGTCAAGAAGCAGGTCCTGCAACACCTACATCAACTACAAGCCACATGCTAACATCTGAAAGAGGAGAGACTTCCGCAACCCAGGAAGAGACTTCCACAGCTCAG…
Ifi207	Mm_CAST/EiJ	MGP			ATGGTGAAAGAATATAAGAGAATTGTTCTGCTGAAAGGACTTGAATGTATCAATAAGCATCATTTTAGCTTATTTAAGTCATTGCTGGCCAGAGATTTAAGTCTGGAAAGAGACAACCAAGAGAAATACTCCACAATTCAGATTGCTAACATGATGGAAGAGAAATTCAAACCCGATGCTGGATTGGGTGAACTGATCGAGTTTTGTGAAAAAGTACCAGCTCTTAGAAAACGTGCTGAAATTCTTAAAAAAGAGAGATCAGAAGTAACAGGAGAAACATCACTGGAAAAAAATGGTCAAGAAGCAGGTCCTGCAACACCTACATCAACTACAAGCCACATGCTAACATCTGAAAGAGGAGAGACTTCCGCAACCCAGGAAGAGACTTCCACAGCTCAG…
Ifi207	Mm_JF1	MGP			ATGGTGAAAGAATATAAGAGAATTGTTCTGCTGAAAGGACTTGAATGTATCAATAAGCATCATTTTAGCTTATTTAAGTCATTGCTGGCCAGAGATTTAAGTCTGGAAAGAGACAACCAAGAGAAATACTCCACAATTCAGATTGCTAACATGATGGAAGAGAAATTCAAACCCGATGCTGGATTGGGTGAACTGATCGAGTTTTGTGAAAAAGTACCAGCTCTTAGAAAACGTGCTGAAATTCTTAAAAAAGAGAGATCAGAAGTAACAGGAGAAACATCACTGGAAAAAAATGGTCAAGAAGCAGGTCCTGCAACACCTACATCAACTACAAGCCACATGCTAACATCTGAAAGAGGAGAGACTTCCGCAACCCAGGAAGAGACTTCCACAGCTCAG…
Ifi207	Mm_129S1/SvImJ	MGP			ATGGTGAAAGAATATAAAAGAATTGTTCTGCTGAAAGGACTTGAATGTATCAATAAGCATCATTTTAGCTTATTTAAGTCATTGCTGGCCAGAGATTTAAGTCTGGAAAGAGACAACCAAGAGAAATACTCCACAATTCAGATTGCTAACATGATGGAAGAGAAATTCAAAGACGATGCTGGATTAGGTGAACTGATCAAGTTTTGTGAAAAAGTACCAGCTCTTAGAAAACGTGCTGAAATTCTTAAAAAAGAGAGATCAGAAGTAACAGGAGAAACATCACTGGAAAAAAATGGTCAAGAAGCAGGTCCTGCAACACCTACATCAACTACAAGCCACATGCTAACATCTGAAAGAGGAGAGACTTCCGCAACCCAGGAAGAGACTTCCACAGCTCAG…
Ifi207	Mm_BALB/cJ	MGP			ATGGTGAAAGAATATAAAAGAATTGTTCTGCTGAAAGGACTTGAATGTATCAATAAGCATCATTTTAGCTTATTTAAGTCATTGCTGGCCAGAGATTTAAGTCTGGAAAGAGACAACCAAGAGAAATACTCCACAATTCAGATTGCTAACATGATGGAAGAGAAATTCAAAGACGATGCTGGATTAGGTGAACTGATCAAGTTTTGTGAAAAAGTACCAGCTCTTAGAAAACGTGCTGAAATTCTTAAAAAAGAGAGATCAGAAGTAACAGGAGAAACATCACTGGAAAAAAATGGTCAAGAAGCAGGTCCTGCAACACCTACATCAACTACAAGCCACATGCTAACATCTGAAAGAGGAGAGACTTCCGCAACCCAGGAAGAGACTTCCACAGCTCAG…
Ifi207	Mm_C3H/HeJ	MGP			ATGGTGAAAGAATATAAAAGAATTGTTCTGCTGAAAGGACTTGAATGTATCAATAAGCATCATTTTAGCTTATTTAAGTCATTGCTGGCCAGAGATTTAAGTCTGGAAAGAGACAACCAAGAGAAATACTCCACAATTCAGATTGCTAACATGATGGAAGAGAAATTCAAAGACGATGCTGGATTAGGTGAACTGATCAAGTTTTGTGAAAAAGTACCAGCTCTTAGAAAACGTGCTGAAATTCTTAAAAAAGAGAGATCAGAAGTAACAGGAGAAACATCACTGGAAAAAAATGGTCAAGAAGCAGGTCCTGCAACACCTACATCAACTACAAGCCACATGCTAACATCTGAAAGAGGAGAGACTTCCGCAACCCAGGAAGAGACTTCCACAGCTCAG…
Ifi207	Mm_NOD/ShiLtJ	MGP			ATGGTGAAAGAATATAAAAGAATTGTTCTGCTGAAAGGACTTGAATGTATCAATAAGCATCATTTTAGCTTATTTAAGTCATTGCTGGCCAGAGATTTAAGTCTGGAAAGAGACAACCAAGAGAAATACTCCACAATTCAGATTGCTAACATGATGGAAGAGAAATTCAAAGACGATGCTGGATTAGGTGAACTGATCAAGTTTTGTGAAAAAGTACCAGCTCTTAGAAAACGTGCTGAAATTCTTAAAAAAGAGAGATCAGAAGTAACAGGAGAAACATCACTGGAAAAAAATGGTCAAGAAGCAGGTCCTGCAACACCTACATCAACTACAAGCCACATGCTAACATCTGAAAGAGGAGAGACTTCCGCAACCCAGGAAGAGACTTCCACAGCTCAG…
Ifi207	Mm_LEWES/EiJ	WG Illumina		HIN repeat sequence has low confidence	ATGGTGAAAGAATATAAAAGAATTGTTCTGCTGAAAGGACTTGAATGTATCAATAAGCATCATTTTAGCTTATTTAAGTCATTGCTGGCCAGAGATTTAAGTCTGGAAAGAGACAACCAAGAGAAATACTCCACAATTCAGATTGCTAACATGATGGAAGAGAAATTCAAAGACGATGCTGGATTAGGTGAACTGATCAAGTTTTGTGAAAAAGTACCAGCTCTTAGAAAACGTGCTGAAATTCTTAAAAAAGAGAGATCAGAAGTAACAGGAGAAACATCACTGGAAAAAAATGGTCAAGAAGCAGGTCCTGCAACACCTACATCAACTACAAGCCACATGCTAACATCTGAAAGAGGAGAGACTTCCGCAACCCAGGAAGAGACTTCCACAGCTCAG…
Ifi207	Mm_DBA/2J	MGP			ATGGTGAAAGAATATAAAAGAATTGTTCTGCTGAAAGGACTTGAATGTATCAATAAGCATCATTTTAGCTTATTTAAGTCATTGCTGGCCAGAGATTTAAGTCTGGAAAGAGACAACCAAGAGAAATACTCCACAATTCAGATTGCTAACATGATGGAAGAGAAATTCAAAGACGATGCTGGATTAGGTGAACTGATCAAGTTTTGTGAAAAAGTACCAGCTCTTAGAAAACGTGCTGAAATTCTTAAAAAAGAGAGATCAGAAGTAACAGGAGAAACATCACTGGAAAAAAATGGTCAAGAAGCAGGTCCTGCAACACCTACATCAACTACAAGCCACATGCTAACATCTGAAAGAGGAGAGACTTCCGCAACCCAGGAAGAGACTTCCACAGCTCAG…
Ifi207	Mm_AKR/J	MGP			ATGGTGAAAGAATATAAAAGAATTGTTCTGCTGAAAGGACTTGAATGTATCAATAAGCATCATTTTAGCTTATTTAAGTCATTGCTGGCCAGAGATTTAAGTCTGGAAAGAGACAACCAAGAGAAATACTCCACAATTCAGATTGCTAACATGATGGAAGAGAAATTCAAAGACGATGCTGGATTAGGTGAACTGATCAAGTTTTGTGAAAAAGTACCAGCTCTTAGAAAACGTGCTGAAATTCTTAAAAAAGAGAGATCAGAAGTAACAGGAGAAACATCACTGGAAAAAAATGGTCAAGAAGCAGGTCCTGCAACACCTACATCAACTACAAGCCACATGCTAACATCTGAAAGAGGAGAGACTTCCGCAACCCAGGAAGAGACTTCCACAGCTCAG…
Ifi207	Mm_WSB/EiJ	MGP			ATGGTGAAAGAATATAAAAGAATTGTTCTGCTGAAAGGACTTGAATGTATCAATAAGCATCATTTTAGCTTATTTAAGTCATTGCTGGCCAGAGATTTAAGTCTGGAAAGAGACAACCAAGAGAAATACTCCACAATTCAGATTGCTAACATGATGGAAGAGAAATTCAAAGACGATGCTGGATTAGGTGAACTGATCAAGTTTTGTGAAAAAGTACCAGCTCTTAGAAAACGTGCTGAAATTCTTAAAAAAGAGAGATCAGAAGTAACAGGAGAAACATCACTGGAAAAAAATGGTCAAGAAGCAGGTCCTGCAACACCTACATCAACTACAAGCCACATGCTAACATCTGAAAGAGGAGAGACTTCCGCAACCCAGGAAGAGACTTCCACAGCTCAG…
Ifi207	Mm_CBA/J	MGP			ATGGTGAAAGAATATAAAAGAATTGTTCTGCTGAAAGGACTTGAATGTATCAATAAGCATCATTTTAGCTTATTTAAGTCATTGCTGGCCAGAGATTTAAGTCTGGAAAGAGACAACCAAGAGAAATACTCCACAATTCAGATTGCTAACATGATGGAAGAGAAATTCAAAGACGATGCTGGATTAGGTGAACTGATCAAGTTTTGTGAAAAAGTACCAGCTCTTAGAAAACGTGCTGAAATTCTTAAAAAAGAGAGATCAGAAGTAACAGGAGAAACATCACTGGAAAAAAATGGTCAAGAAGCAGGTCCTGCAACACCTACATCAACTACAAGCCACATGCTAACATCTGAAAGAGGAGAGACTTCCGCAACCCAGGAAGAGACTTCCACAGCTCAG…
Ifi207	Mm_A/J	MGP			ATGGTGAAAGAATATAAGAGAATTGTTCTGCTGAAAGGACTTGAATGTATCAATAAGCATCATTTTAGCTTATTTAAGTCATTGCTGGCCAGAGATTTAAGTCTGGAAATAAACAACCAAGAGAAATACTCCACAATTCAGATTGCTAACATGATGGAAGAGAATTTCCAAGCTGATGCTGGATTGGGTGAACTGATCGAGTTTTGTGAAAAAGTACCAGCTCTTAGAAAACGTGCTGAAATTCTTAAAAAAGAGAGATCAGAAGTAACAGGAGAAACATCACTGGAAAAAAATGGTCAAGAAGCAGGTCCTGCAACACCTACATCAACTACAAGCCACATGTTAGCATCTGAAAGAGGCGAGACTTCCGCAACCCAGGAAGAGACTTCCACAGCTCAG…
Ifi207	Mm_FVB/N	MGP			ATGGTGAAAGAATATAAGAGAATTGTTCTGCTGAAAGGACTTGAATGTATCAATAAGCATCATTTTAGCTTATTTAAGTCATTGCTGGCCAGAGATTTAAGTCTGGAAATAAACAACCAAGAGAAATACTCCACAATTCAGATTGCTAACATGATGGAAGAGAATTTCCAAGCTGATGCTGGATTGGGTGAACTGATCGAGTTTTGTGAAAAAGTACCAGCTCTTAGAAAACGTGCTGAAATTCTTAAAAAAGAGAGATCAGAAGTAACAGGAGAAACATCACTGGAAAAAAATGGTCAAGAAGCAGGTCCTGCAACACCTACATCAACTACAAGCCACATGTTAGCATCTGAAAGAGGCGAGACTTCCGCAACCCAGGAAGAGACTTCCACAGCTCAG…
Ifi207	Ms_SMON	Transcriptome Illumina + PCR confirmation		SMON is Mus Spretus mice. https://housemice.cz/en/strains/mus-spretus/smon/	ATGGTGAAAGAATATAAGAGAATTGTTCTGCTGAAAGGACTTGAATGTATCAATAAGCATCATTTTAGCTTATTTAAGTCATTGCTGGCCAGAGATTTAAGTCTGGAAATAAACAACCAAGAGAAATACTCCACAATTCAGATTGCTAACATGATGGAAGAGAATTTCCAAGCTGATGCTGGATTGGGTGAACTGATCGAGTTTTGTGAAAAAGTACCAGCTCTTAGAAAACGTGCTGAAATTCTTAAAAAAGAGAGATCAGAAGTAACAGGAGAAACATCACTGGAAAAAAATGGTCAAGAAGCAGGTCCTGCAACACCTACATCAACTACAAGCCACATGTTAGCATCTGAAAGAGGCGAGACTTCCGCAACCCAGGAAGAGACTTCCACAGCTCAG…
Ifi207	Mm_DJO	Transcriptome Illumina + PCR confirmation		https://housemice.cz/en/strains/m-m-domesticus/djo/	ATGGTGAAAGAATATAAGAGAATTGTTCTGCTGAAAGGACTTGAATGTATCAATAAGCATCATTTTAGCTTATTTAAGTCATTGCTGGCCAGAGATTTAAGTCTGGAAATAAACAACCAAGAGAAATACTCCACAATTCAGATTGCTAACATGATGGAAGAGAATTTCCAAGCTGATGCTGGATTGGGTGAACTGATCGAGTTTTGTGAAAAAGTACCAGCTCTTAGAAAACGTGCTGAAATTCTTAAAAAAGAGAGATCAGAAGTAACAGGAGAAACATCACTGGAAAAAAATGGTCAAGAAGCAGGTCCTGCAACACCTACATCAACTACAAGCCACATGTTAGCATCTGAAAGAGGCGAGACTTCCGCAACCCAGGAAGAGACTTCCACAGCTCAG…
Ifi207	Mm_PWK/EiJ	MGP			ATGGTGAAAGAATATAAGAGAATTATTCTGCTGAAAGGACTTGAATGTATCAATAAGCATCATTTTAGCTTATTTAAGTCATTGCTGGCCAGAGATTTAAGTCTGGAAAGAGACAACCAAGACAAATACTCCACAATTCAGATTGCTAACATGATGGAAGAGAAATTCAAAGACGATGCTGGATTGGGTGAACTGATCAAGTTTTGTGAAAAAGTACCAGCTCTTAGAAAACGTGCTGAAATTCTTAAAAAAGAGAGATCAGAAGTAACAGGAGAAACATCACTGGAAAAAAATGGTCAAGAAGCAGGTCCTGCAACACCTACATCAACTACAAGCCACATGCTAACATCTGAAAGAGGAGAGACTTCCGCAACCCAGGAAGAGACTTCCACAGCTCAG…
Ifi207	Mm_PWD	Transcriptome Illumina + PCR confirmation		https://housemice.cz/en/strains/m-m-musculus/pwd/	ATGGTGAAAGAATATAAGAGAATTATTCTGCTGAAAGGACTTGAATGTATCAATAAGCATCATTTTAGCTTATTTAAGTCATTGCTGGCCAGAGATTTAAGTCTGGAAAGAGACAACCAAGACAAATACTCCACAATTCAGATTGCTAACATGATGGAAGAGAAATTCAAAGACGATGCTGGATTGGGTGAACTGATCAAGTTTTGTGAAAAAGTACCAGCTCTTAGAAAACGTGCTGAAATTCTTAAAAAAGAGAGATCAGAAGTAACAGGAGAAACATCACTGGAAAAAAATGGTCAAGAAGCAGGTCCTGCAACACCTACATCAACTACAAGCCACATGCTAACATCTGAAAGAGGAGAGACTTCCGCAACCCAGGAAGAGACTTCCACAGCTCAG…
Ifi207	Mm_ZALENDE/EiJ	WG Illumina		HIN repeat sequence has low confidence	ATGGTGAAAGAATATAAGAGAATTATTCTGCTGAAAGGACTTGAATGTATCAATAAGCATCATTTTAGCTTATTTAAGTCATTGCTGGCCAGAGATTTAAGTCTGGAAAGAGACAACCAAGACAAATACTCCACAATTCAGATTGCTAACATGATGGAAGAGAAATTCAAAGACGATGCTGGATTGGGTGAACTGATCAAGTTTTGTGAAAAAGTACCAGCTCTTAGAAAACGTGCTGAAATTCTTAAAAAAGAGAGATCAGAAGTAACAGGAGAAACATCACTGGAAAAAAATGGTCAAGAAGCAGGTCCTGCAACACCTACATCAACTACAAGCCACATGCTAACATCTGAAAGAGGAGAGACTTCCGCAACCCAGGAAGAGACTTCCACAGCTCAG…
Ifi207	Mm_SIT	Transcriptome Illumina + PCR confirmation		https://housemice.cz/en/strains/m-m-musculus/sit/	ATGGTGAAAGAATATAAGAGAATTATTCTGCTGAAAGGACTTGAATGTATCAATAAGCATCATTTTAGCTTATTTAAGTCATTGCTGGCCAGAGATTTAAGTCTGGAAAGAGACAACCAAGACAAATACTCCACAATTCAGATTGCTAACATGATGGAAGAGAAATTCAAAGACGATGCTGGATTGGGTGAACTGATCAAGTTTTGTGAAAAAGTACCAGCTCTTAGAAAACGTGCTGAAATTCTTAAAAAAGAGAGATCAGAAGTAACAGGAGAAACATCACTGGAAAAAAATGGTCAAGAAGCAGGTCCTGCAACACCTACATCAACTACAAGCCACATGCTAACATCTGAAAGAGGAGAGACTTCCGCAACCCAGGAAGAGACTTCCACAGCCCAG…
Ifi207	Mm_SIN	Transcriptome Illumina + PCR confirmation		https://housemice.cz/en/strains/m-m-musculus/sin/	ATGGTGAAAGAATATAAGAGAATTATTCTGCTGAAAGGACTTGAATGTATCAATAAGCATCATTTTAGCTTATTTAAGTCATTGCTGGCCAGAGATTTAAGTCTGGAAAGAGACAACCAAGACAAATACTCCACAATTCAGATTGCTAACATGATGGAAGAGAAATTCAAAGACGATGCTGGATTGGGTGAACTGATCAAGTTTTGTGAAAAAGTACCAGCTCTTAGAAAACGTGCTGAAATTCTTAAAAAAGAGAGATCAGAAGTAACAGGAGAAACATCACTGGAAAAAAATGGTCAAGAAGCAGGTCCTGCAACACCTACATCAACTACAAGCCACATGCTAACATCTGAAAGAGGAGAGACTTCCGCAACCCAGGAAGAGACTTCCACAGCCCAG…
Ifi207	Mm_ CZECHII/EiJ	Transcriptome Illumina + PCR confirmation			ATGGTGAAAGAATATAAGAGAATTATTCTGCTGAAAGGACTTGAATGTATCAATAAGCATCATTTTAGCTTATTTAAGTCATTGCTGGCCAGAGATTTAAGTCTGGAAAGAGACAACCAAGAGAAATACTCCACAATTCAGATTGCTAACATGATGGAAGAGAAATTCAAACCCGATGCTGGATTGGGTGAACTGATCAAGTTTTGTGAAAAAGTACCAGCTCTTAGAAAACGTGCTGAAATTCTTAAAAAAGAGAGATCAGAAGTAACAGGAGAAACATCACTGGAAAAAAATGGTCAAGAAGCAGGTCCTGCAACACCTACATCAACTACAAGCCACATGCTAACATCTGAAAGAGGAGAGACTTCCGCAACCCAGGAAGAGACTTCCACAGCTCAG…
Ifi207	Mm_STUF	Transcriptome Illumina + PCR confirmation		https://housemice.cz/en/strains/m-m-musculus/stuf/	ATGGTGAAAGAATATAAGAGAATTGTTCTGCTGAAAGGACTTGAATGTATCAATAAGCATCATTTTAGCTTATTTAAGTCATTGCTGGCCAGAGATTTAAGTCTGGAAAGAGACAACCAAGAGAAATACTCCACAATTCAGATTGCTAACATGATGGAAGAGGAATTCAAAGACGATGCTGGATTGGGTGAACTGATCAAGTTTTGTGAAAAAGTACCAGCTCTTAGAAAACGTGCTGAAATTCTTAAAAAAGAGAGATCAGAAGTAACAGGAGAAACATCACTGGAAAAAAATGGTCAAGAAGCAGGTCCTGCAACACCTACATCAACTACAAGCCACATGCTAACATTTGAAAGAGGAGAGACTTCCGCAACCCAGGAAGAGACTTCCACAGCTCAG…
Ifi207	Mm_MOLF/EiJ	WG Illumina		HIN repeat sequence has low confidence	ATGGTGAAAGAATATAAGAGAATTGTTCTGCTGAAAGGACTTGAATGTATCAATAAGCATCATTTTAGCTTATTTAAGTCATTGCTGGCCAGAGATTTAAGTCTGGAAAGAGACAACCAAGAGAAATACTCCACAATTCAGATTGCTAACATGATGGAAGAGAAATTCAAACCCGATGCTGGATTGGGTGAACTGATCGAGTTTTGTGAAAAAGTACCAGCTCTTAGAAAACGTGCTGAAATTCTTAAAAAAGAGAGATCAGAAGTAACAGGAGAAACATCACTGGAAAAAAATGGTCAAGAAGCAGGTCCTGCAACACCTACATCAACTACAAGCCACATGCTAACATCTGAAAGAGGAGAGACTTCCGCAACCCAGGAAGAGACTTCCACAGCTCAG…
Ifi207	Mm_PERC_EiJ	WG Illumina		HIN repeat sequence has low confidence	ATGGTGAAAGAATATAAGAGAATTGTTCTGCTGAAAGGACTTGAATGTATCAATAAGCATCATTTTAGCTTATTTAAGTCATTGCTGGCCAGAGATTTAAGTCTGGAAATAAACAACCAAGAGAAATACTCCACAATTCAGATTGCTAACATGATGGAAGAGAATTTCCAAGCTGATGCTGGATTGGGTGAACTGATCGAGTTTTGTGAAAAAGTACCAGCTCTTAGAAAACGTGCTGAAATTCTTAAAAAAGAGAGATCAGAAGTAACAGGAGAAACATCACTGGAAAAAAATGGTCAAGAAGCAGGTCCTGCAACACCTACATCAACTACAAGCCACATGTTAGCATCTGAAAGAGGCGAGACTTCCGCAACCCAGGAAGAGACTTCCACAGCTCAG…
Ifi207	Mm_CIM	Transcriptome Illumina + PCR confirmation		https://housemice.cz/en/strains/m-m-musculus/cim/	ATGGTGAAAGAATATAAGAGAATTGTTCTGCTGAAAGGACTTGAATGTATCAATAAGCATCATTTTAGCTTATTTAAGTCATTGCTGGCCAGAGATTTAAGTCTGGAAAGAGACAACCAAGAGAAATACTCCACAATTCAGATTGCTAACATGATGGAAGAGAAATTCAAAGATGATGCTGGATTGGGTGAACTGATCAAGTTTTGTGAAAAAGTACCAGCTCTTAGAAAACGTGCTGAAATTCTTAAAAAAGAGAGATCAGAAGTAACAGGAGAAACATCACTGGAAAAAAATGGTCAAGAAGCAGGTCCTGCAACACCTACATCAACTACAAGCCACATGCTAACATCTGAAAGAGGCGAGACTTCCGCAACCCAGGAAGAGACTTCCACAGCCCAG…
Ifi207	Mm_BULS	Transcriptome Illumina + PCR confirmation		https://housemice.cz/en/strains/m-m-musculus/buls/	ATGGTGAAAGAATATAAGAGAATTATTCTGCTGAAAGGACTTGAATGTATCAATAAGCATCATTTTAGCTTATTTAAGTCATTGCTGGCCAGAGATTTAAGTCTGGAAAGAGACAACCAAGAGAAATACTCCACAATTCAGATTGCTAACATGATGGAAGAGAAATTCAAACCCGATGCTGGATTGGGTGAACTGATCAAGTTTTGTGAAAAAGTACCAGCTCTTAGAAAACGTGCTGAAATTCTTAAAAAAGAGAGATCAGAAGTAACAGGAGAAACATCACTGGAAAAAAATGGTCAAGAAGCAGGTCCTGCAACACCTACATCAACTACAAGCCACATGCTAACATCTGAAAGAGGAGAGACTTCCGCAACCCAGGAAGAGACTTCCACAGCTCAG…
Ifi207	Mm_WLA	Transcriptome Illumina + PCR confirmation		https://housemice.cz/en/strains/m-m-musculus/wla/	ATGGTGAAAGAATATAAGAGAATTATTCTGCTGAAAGGACTTGAGTGTATCAATAAGCATCATTTTAGCTTATTTAAGTCATTGCTGGCCAGAGATTTAAGTCTGGAAAGAGACAACCAAGAGAAATACTCCACAATTCAGATTGCTAACATGATGGAAGAGAAATTCAAAGACGATGCTGGATTGGGTGAACTGATCAAGTTTTGTGAAAAAGTACCAGCTCTTAGAAAACGTGCTGAAATTCTTAAAAAAGAGAGATCAGAAGTAACAGGAGAAACATCACTGGAAAAAAATGGTCAAGAAGCAGGTCCTGCAACACCTACATCAACTACAAGCCACATGCTAACATCTGAAAGAGGAGAGACTTCTGCAACCCAGGAAGAGACTTCCACAGCTCAG…
Ifi207	Ms_SPRET/EiJ	MGP			ATGGTGAAAGAATATAAGAGAATTGTTCTGCTGAAAGGACTTGAATGTATCAATAAGCATCATTTTAGTTTATTTAAGTCATTGCTGGCCAGAGATTTATGTCTGGAAAGAGACAACCAAGAGAAATACTCCACAATTCAGATTGCTAACATGATGGAAGAGAAATTCCAAGCTGATGCTGGATTGGGTGAACTGATCGAGTTTTGTGAAAAAGTACCAGCTCTTAGAAAACGTGCTGAAATTCTTAAAAAAGAGAGATCAGAAGTAACAGGAGAAACATCACTGGAAAAAAATGGGCAAGAAGCAGGTCCTGCAACACCTACATCAACTACAAGCCACATGTTAGCATCTGAAAGAGGCGAGACTTCCACAACCCAGGAAGAGACTTCCACAGCCCAG…
Ifi207	Mus_Spicilegus	MUSP714, https://www.ncbi.nlm.nih.gov/assembly/GCA_003336285.1/		Assembly gaps in HIN repeats	ATGGTGAAAGAATATAAGAGAATTGTTCTGCTGAAAGGACTTGAATGTATCAATAAGCATCATTTTAGCTTATTTAAGTCATTGCTGGCCAGAGATTTAAGTCTGGAAATAGACAACCAAGAGAAATACTCCACAATTCAGATTGCTAACATGATGGAAGAGAATTTCCAAGCTGATGCTGGATTGGGTGAACTGATCGAGTTTTGTGAAAAAGTACCAGCTCTTAGAAAACGTGCTGAAATTCTTAAAAAAGAGAGATCAGAAGTAACAGGAGAAACATCACTGGAAAAAAATGGTCAAGAAGCAGGTCCTGCAACACCTACATCAACTACAAGCCACATGTTAGCATCTGAAAGAGGCGAGACTTCCGCAACCCAGGAAGAGACTTCCACAGCTCAG…
Ifi207	Mus_Caroli	MGP	XM_029476637.1		ATGGTGAATGAATACAAGAGAATTGTTCTGCTGAAAGGACTTGAATGTATCAATAAGCATCATTTTAGCTTATTTAAGTCGTTGCTGGCCAGAGATTTAAGTCTGGAAAGAGACAACCAAGAGCAATACACCACGATTCAGATTGCTAACATGATGGAAGAGAAATTCAAAGCTGATGCTGGATTGGGCAAACTGATTGAGTTTTGTGAAGAACTACCAGCTCTTAGAAAACGTGCTGAAATTCTTAAAAAAGAGAGATCAGAAGTAATAGGAGAAACATCACTGGAAAAAAATGGACAAGAAGCAGGTCCTGCAACACCTACATCAACTACAAACCACATGTTAGCATCGGAAGGAGGG---------------------GAGACTTCCACAGCTCAG…
Ifi207	Mus_Pahari	PAHARI_EIJ_v1.1, https://www.ncbi.nlm.nih.gov/assembly/GCF_900095145.1	XM_021188908.1	Assembly gaps in HIN repeats	ATGGTGAAGGAGTATAAGAGAATTGTTCTTCTGAAAGGACTTGAATGTATCAATAAGCATCACTTTAGCTTATTTAAGTCATTGCTGGCCAGAGATTTAAGTCTGGAAAGAGATAACCAGGAGAAATATACCACGATTCAGATTGCTAACATCATGGAAGAGAAATTCCCAGCTGATGCTGGATTGGGCGAACTGATCAAGTTTTGTAAAGACGTACCAGCACTTAGAAAACGTGCTGCAATTCTTAAAAAAGAGAGATCAGAAGTAATAGGAGAAACATCACTGGAAATAAATAAGCAAGAAGCAGGTCCTGCAACACCTACATCAACTACAAGCCACATGTCAGCATCTGAAGGAGGG---------------------GAGACTTCGACAGCTCAG…
Mnda	Mm_C57BL/6J	GRCm39			ATGGTGAATGAATACAAGAGAATTGTTCTGCTGAGAGGACTTGAATGTATCAATAAGCATTATTTTAGCTTATTTAAGTCATTGCTGGCCAGAGATTTAAATCTGGAAAGAGACAACCAAGAGCAATACACCACGATTCAGATTGCTAACATGATGGAAGAGAAATTTCCAGCTGATTCTGGATTGGGCAAACTGATTGAGTTTTGTGAAGAAGTACCAGCTCTTAGAAAACGAGCTGAAATTCTTAAAAAAGAGAGATCAGAAGTAACAGGAGAAACATCACTGGAAAAAAATGGTCAAGAAGCAGGTCCTGCAACACCTACATCAACTACAAGCCACATGTTAGCATCTGAAAGAGGCGAGACTTCTGCAACCCAGGAAGAGACTTCCACAGCTCAG…
Ifi205	Mm_C57BL/6J	GRCm39			ATGGAGAATGAATATAAGAGACTTGTTCTGCTGGAAGGACTTGAATGTATCAATAAGCATCAATTCAATTTATTTAAGTCATTGATGGTCAAAGATTTAAATCTGGAAGAAGACAACCAAGAGAAATATACCACGTTTCAGATTGCTAACATGATGGTAAAGAAATTTCCAGCTGATGCTGGATTGGACAGACTGATCAACTTTTGTGAACGTGTACCAACTCTTAAAAAACGTGCTGAAATTCTTAAAAAAGAGAGATCAGAAGTAACAGAAGAAACATCACTGGAAATAAATAGGCAAGAAGCAAGTCCTGCAACACCTACATCAACTACAAGCCACATGTTAGCATCTGAAAGAGGCAAGACTTCCACAACCCAGGAAGAGACTTCCACAGCCCAG…
Ifi205	Mus Caroli	MGP	XM_021167072.2	Mus Caroli does not have Mnda. this is the only Mnda homologue.	ATGGAGAATGAATATAAGAGACTTGTTCTGCTGGAAGGACTTGAATGTATCAATAAGCATCAATTCAGCTTATTTAAGTCATTGATGGCCAGTGATTTAAGACTGGAAGAAGACAACCAAGAGAAATATACCACGTTTCAGATTGCTAACATGATGGCAAAGAAATTTCCAGCTGATGCTGGATTGGGCAAACTGATCAACTTTTGTGAACGTGTACCAACTCTTAAAAAACGTGCTGAAATTCTTAAAAAAGAGAGATCAGAAGTAACAGGAGAAACATCACTGGAAATAAATAGGCAAGAAGCAGGTCCTGCAACACCTACATCA---ACAAGCCACATGTTAGGTTCTGAAAGAGGCGAGACTTCCGAAACCCAGGAAGAGACTTCCACAGCTCAG…
Mnda	Rat	Rnor_6.0	Mnda		ATGTCAAATGAATATAAGAGAATCGTTCTGTTGAAAGGACTTGAACCTCTCAGTAGTCATCATTTTAGCTTATTTAAGTCATTGCTGGCCAGTGATTTAAAACTGGAGAGACACATGCAGGAGCAATACACCAAGGTCCAGATTGCTGACATGATGGAAGATGAATTCCCAGATGATGCTGGATTGGGCAAATTCATCAAATTTTGTGAAGACTTACCAGCTCTTAGAAAACGTGCTGAAATTCTTAAAAGAGAGAGAATACAAGTAAGAGGAGAAACCCCACGGGAAATAAATAGGCGAGAACCAGGTCCGTCAAGACCTTCATCAACTGCAAGCCATATGATAGTGTCTGAAGGATGGGAGACTTCCACAGCTCAGGCAGAGACCTCCACAGCTCAG…
Mnda	Onychomys torridus	mOncTor1.1,	XM_036202651.1	XM_036202651.1	ATGGCACATGAATACAAGCGAATTGTTTTGCTGAAAGGATTAGAGCACATAAGTGATCATTATTTTGAAAGTTTTAAGTCAGTAATGGCCAATGATTTAAGACTGGAGGAAACCATGAGAAAGGAATACAACAAGGTTCAGATTGCTGACATGATGGAATATGAGTTCCCAACTGATGCTGGATTGGGCAAACTGATTGAGTTTTGTGAAGATGTACACATTCTTAAAAGACTTGCTGAAACCCTTAAAGAAGAGAAATCAAAAGTAAAAGGAAAAACCCCACTGACTACAAGCAACACCGCAGCATCTGTAAAAGGAAAAACCCCACCGACTACAAGCAACACCGCAGCATCTGATGGAGGGGAGACTTCCACAGCTCAGGTGAGCTTGAGGAACAGC…
Mnda	Peromyscus leucopus	UCI_PerLeu_2.1,	Loc114690675	Loc114690675, There are frame shift and premature stop codons in ORF, might be a pseudogene, or assemble problems	ATGGCGCATGAATACAAGCGAATTGTTTTGCTGAAAGGATTAGATCACATCAGTGATCATTATTTTGACTTATTTAAGTCAGTAATGGCCAGTGAGTTAAGACTGGAGAAAAACATGAGAGGGAAATATAACAGGGTTAAGATTGCTGACATGATGCAATATGAATTCACAACGGATGCTGGATTGGGCAAACTGAG----TTTTGTGAAGAGGTACACACTCTTAAAAGACTTGCTGAAATCCTTAAAGAAGAGAAATCAAAAGTAAAAGGAAAATCCCCACTGAGAAAAAGGAAGCAAGAAGCAGGCTCTAAT---ACACCCACATCGACTACCAGCAACACCGTAGCATCTGATGGAGGGGAGACTTCCACAGCTCAG------------------…
Mnda	Sciurus carolinensis	mSciCar1.2,	XM_047556428	XM_047556428	ATGGTGAATCAATACAAAAAAATTGTTCTGCTGAAAGGATTAGAGGTCATCAATGATTATCAATTTAGCATGCTTAAGTCCTTACTGGCCAAAGAATTAAAACTGACTAGAAAAATGCAAGATGAATACAACAGAATTAAATTTGCTGACTTGTTGGAAGACAAGTTCCAAAGTGATGCTGGAGTGAGCAAACTGATCACGGTGTTCAAAGACATACCAACACTTGAAGAACTTGCTGAAGACCTGAAAAGAGAGAAGATGAAAGTAAAACAAAAAACCCCAGTGAAAAAGAAG---CAAGAAGTAGGTCCTGCA---ACACCGACATCGATCTCAGGCAGCACAGTGAAGACTCCTGAAGCTCAG---------------------------------…
Mnda	Human	GRCh38	Mnda		ATGGTGAATGAATACAAGAAAATTCTTTTGCTGAAAGGATTTGAGCTCATGGATGATTATCATTTTACATCAATTAAGTCCTTACTGGCCTATGATTTAGGACTAACTACAAAAATGCAAGAGGAATACAACAGAATTAAGATTACAGATTTGATGGAAAAAAAGTTCCAAGGCGTTGCCTGTCTAGACAAACTAATAGAACTTGCCAAAGATATGCCATCACTTAAAAACCTTGTTAACAATCTTCGAAAAGAGAAGTCAAAAGTTGCTAAG------AAAATTAAA------ACACAAGAAAAAGCTCCAGTGAAAAAAATAAACCAGGAAGAAGTGGGTCTTGCGGCACCTGCACCCACCGCAAGAAACAAACTGACATCGGAAGCAAGAGGGAGG…
Ifi203	Mm_C57BL/6J	GRCm39			ATGATGGCTGAATACAAGAATATTGTTCTTCTAAAAGGATTAGAGAACATGGAGGACTATCAGTTTAGGACAGTCAAGTCCTTACTAAGAAAAGAACTAAAACTTACTAAAAAAATGCAAGAAGATTATGATAGGATTCAGCTGGCGGACTGGATTGAGGACAAGTTCCCCAAAGATGCTGGACTAGACAAACTGATAAAAGTGTGTGAGCACATAAAAGATCTTAAAGACCTTGCTAAAAAACTTAAAACAGAGAAGGCAAAAGTTCAAAAGAAAAAGGAAGGAAAATGCAAAACGGCTGGGAAAAAAAAAGGGCAAGATGAACTCAGTTCTTCTGAATCTCTTTTCAACAATAAAGAATCAAACAAGAGTGTACCGTCTTCAAAGAAAAAGAGAAAA…
Ifi203-ps	Mm_C57BL/6J	GRCm39		also called Gm16340	ATGGCTGAATACAAGAAAATTGTTCTTCTAGAAGGCTTAGAGAACATGGGGGACTATCAGTTTAGGACAGTCAAATCCTTACTAAGAAAAGAACTAAAACTTACTAAAAAATTGCAAGAAGATTATGACAGGATTCAGCTGGCAGACTGGATGGAGGACAAGTTCCCCAAAGAAGCTGGACTAGACAAACTGATAAAAGTGTGTGAGCACATAAAAGATCTTAAAGACCTTGCTAAAAAACTTAAAACAAAGAAGGCAAAAGTTCAAAAGAAAAAGAAAGGAAAATGCAGAACAGCCATTAAAAAAAGAAGGCAAGATGAACTCAGTTCCTCCGAATCTCTTTTCATCAATAAAGAATCATACAAGAGTGTACTGTCTTCAAAGAAAAAGAGAAAAGAG…
Ifi203	Mm_129X1	MGP		Copy 1	ATGGCTGAATACAAGAATATTGTTCTTCTAAAAGGATTAGAGAACATGGAGGACTATCAGTTTAGGACAGTCAAGTCCTTACTAAGAAAAGAACTAAAACTTACTAAAAAAATGCAAGAAGATTATGATAGGATTCAGCTGGCGGACTGGATGGAGGACAAGTTCCCCAAAGATGCTGGACTAGACAAACTGATAAAAGTGTGTGAGCACATAAAAGATCTTAAAGACCTTGCTAAAAAACTTAAAACCGAGAAGGCAAAAGTTCAAGAGAAAAAGAAAGGAAAATGCAAAATGGCTGGGAAAAAAAAAGGTCAAGATGAACTCAGTTCCTCCGAATCTCTTTTCATCAATAAAGAATCATACAAGAGTGTACCGTCTTCAAAGAAAAAGAGAAAACAG…
Ifi203	Mm_129X1	MGP		Copy 2	ATGGCTGAATACAAGAATATTGTTCTTCTAAAAGGATTAGAGAACATGGAGGACTATCAGTTTAGGACAGTCAAGTCCTTACTAAGAAAAGAACTAAAACTTACTAAAAAAATGCAAGAAGATTATGATAGGATTCAGCTGGCGGACTGGATGGAGGACAAGTTCCCCAAAGATGCTGGACTAGACAAACTGATAAAAGTGTGTGAGCACATAAAAGATCTTAAAGACCTTGCTAAAAAACTTAAAACCGAGAAGGCAAAAGTTCAAGAGAAAAAGAAAGGAAAATGCAAAACGGCTGGGAAAAAAAAAGGTCAAGATGAACTCAGTTCCTCCGAATCTCTTTTCATCAATAAAGAATCATACAAGAGTGTACCGTCTTCAAAGAAAAAGAGAAAACAG…
Ifi203	Mm_129X1	MGP		Copy 3	ATGGCTGAATACAAGAAAATTGTTCTTCTAGAAGGATTAGAGAACATGGGGGACTATCAGTTTAGGACAGTCAAATCCTTACTAAGAAAAGAACTAAAACTTACTAAAAAATTACAAGAAGATTATGACAGGATTCAGCTGGCAGACTGGATGGAGGACAAGTTCCCCAAAGAAGCTGGACTAGACAAACTGATAAAAGTGTGTGAGCACATAAAAGATCTTAAAGACCTTGCTAAAAAACTTAAAACAAAGAAGGCAAAAGTTCAAAAGAAAAAGAAAGGAAAATGCAGAACAGCCATGAAAAAAAGAAGGCAAGATGAACTCAGTTCCTCCAAATCTCTTTTCATCAATAAAGAATCAAACAAGAGTGTACCGTCTTCAAAGAAAAAGAGAAAACAG…
Ifi203	Mm_A/J	MGP		Copy 1	ATGGCTGAATACAAGAATATTGTTCTTCTAAAAGGATTAGAGAACATGGAGGACTATCAGTTTAGGACAGTCAAGTCCTTACTAAGAAAAGAACTAAAACTTACTAAAAAAATGCAAGAAGATTATGATAGGATTCAGCTGGCGGACTGGATGGAGGACAAGTTCCCCAAAGATGCTGGACTAGACAAACTGATAAAAGTGTGTGAGCACATAAAAGATCTTAAAGACCTTGCTAAAAAACTTAAAACCGAGAAGGCAAAAGTTCAAGAGAAAAAGAAAGGAAAATGCAAAACGGCTGGGAAAAAAAAAGGTCAAGATGAACTCAGTTCCTCCGAATCTCTTTTCATCAATAAAGAATCATACAAGAGTGTTCCGTCTTCAAAGAAAAAGAGAAAACAG…
Ifi203	Mm_A/J	MGP		Copy 2	ATGGCTGAATACAAGAAAATTGTTCTTCTAGAAGGATTAGAGAACATGGGGGACTATCAGTTTAGGACAGTCAAATCCTTACTAAGAAAAGAACTAAAACTTACTAAAAAATTACAATAAGATTATGACAGGATTCAGCTGGCAGACTGGATGGAGGACAAGTTCCCCAAAGAAGCTGGACTAGACAAACTGATAAAAGTGTGTGAGCACATAAAAGATCTTAAAGACCTTGCTAAAAAACTTAAAACAAAGAAGGCAAAAGTTCAAAAGAAAAAGAAAGGAAAATGCAGAACAGCCATGAAAAAAAGAAGGCAAGATGAACTCAGTTCCTCCAAATCTCTTTTCATCAATAAAGAATCAAACAAGAGTGTACCGTCTTCAAAGAAAAAGAGAAAACAG…
Ifi203	Mm_DBA/2J	MGP		Copy 1	ATGGCTGAATACAAGAATATTGTTCTTCTAAAAGGATTAGAGAACATGGAGGACTATCAGTTTAGGACAGTCAAGTCCTTACTAAGAAAAGAACTAAAACTTACTAAAAAAATGCAAGAAGATTATGATAGGATTCAGCTGGCGGACTGGATGGAGGACAAGTTCCCCAAAGATGCTGGACTAGACAAACTGATAAAAGTGTGTGAGCACATAAAAGATCTTAAAGACCTTGCTAAAAAACTTAAAACCGAGAAGGCAAAAGTTCAAGAGAAAAAGAAAGGAAAATGCAAAACGGCTGGGAAAAAAAAAGGTCAAGATGAACTCAGTTCCTCCGAATCTCTTTTCATCAATAAAGAATCATACAAGAGTGTACCGTCTTCAAAGAAAAAGAGAAAACAG…
Ifi203	Mm_DBA/2J	MGP		Copy 2	ATGGCTGAATACAAGAAAATTGTTCTTCTAGAAGGATTAGAGAACATGGGGGACTATCAGTTTAGGACAGTCAAATCCTTACTAAGAAAAGAACTAAAACTTACTAAAAAATTGCAAGAAGATTATGACAGGATTCAGCTGGCAGACTGGATGGAGGACAAGTTCCCCAAAGAAGCTGGACTAGACAAACTGATAAAAGTGTGTGAGCACATAAAAGATCTTAAAGACCTTGCTAATAAACTTAAAACAAAGAAGGCAAAAGTTCAAAAGAAAAAGAAAGGAAAATGCAAAATGGCCATGAAAAAAAGAAGGCAAGATGAACTCAGTTCCTCTGAATCTCTTTTCATCAATAAAGAATCAAACAAGAGTGTACCGTCTTCAAAGAAAAAGAGAAAACAG…
Ifi203	Mm_DBA/2J	MGP		Copy 3	ATGGCTGAATACAAGAAAATTGTTCTTCTAGAAGGATTAGAGAACATGGGGGACTATCAGTTTAGGACAGTCAAATCCTTACTAAGAAAAGAACTAAAATTTACTAAAAAATTGCAAGAAGATTATGACAGAATTCAGCTGGCGGACTGGATGGAGGACAAGTTCCCCAAAGAAGCTGGACTAGACAAACTGATAAAAGTGTGTGAGCACATAAAAGATCTTAAAGACCTTGCTAAAAAACTTAAAACAAAGAAGGCAAAAGTTCAAAAGAAAAAGAAAGGAAAATGCAAAACGGCCATGAAAAAAAGAAGGCAAGATGGACTCAGTTCCTCCGAATCTCTTTTCATCAATAAAGAATCATACAAGAGTGTACCGTCTTCAAAGAAAAAGAGAAAACAG…
Ifi203	Mm_DBA/2J	MGP		Copy 4	ATGGCTGAATACAAGAAAATTGTTCTTCTAGAAGGATTAGAGAACATGGGGGACTATCAGTTTAGGACAGTCAAATCCTTACTAAGAAAAGAACTAAAACTTACTAAAAAATTGCAAGAAGATTATGACAGGATTCAGCTGGCAGACTGGATGGAGGACAAGTTCCCCAAAGAAGCTGGACTAGACAAACTGATAAAAGTGTGTGAGCACATAAAAGATCTTAAAGACCTTGCTAATAAACTTAAAACAAAGAAGGCAAAAGTTCAAAAGAAAAAGAAAGGAAAATGCAAAATGGCCATGAAAAAAAGAAGGCAAGATGAACTCAGTTCCTCTGAATCTCTTTTCATCAATAAAGAATCAAACAAGAGTGTACCGTCTTCAAAGAAAAAGAGAAAACAG…
Ifi203	Mm_PWK/PhJ	MGP		Copy 1	ATGGCTGAATACAAGAAAATTGTTCTTCTAGAAGGATTAGAGAACATGGGGGACTATCAGTTTAGGACAGTCAAATCCTTACTAAGAAAAGAACTAAAACTTACTAAAAAATTGCAAGAAGATTATGACAGGATTCAGCTGGCAGACTGGATGGAGGACAAGTTCCCCAAAGAAGCTGGACTAGACAAACTGATAAAAGTGTGTGAGCACATAAAAGATCTTAAAGACCTTGCTAAGAAACTTAAAACAAAGAAGGCAAAAGTTCAAAAGAAAAAGAAAGGAAAATGCAAAATGGCCATGAAAAAAAGAAGGCAAGATGAACTCAGTTCCTCTGAATCTCTTTTCATCAATAAAGAATCAAACAAGAGTGTACCGTCTTCAAAGAAAAAGAGAAAACAG…
Ifi203	Mm_PWK/PhJ	MGP		Copy 2	ATGGCTGAATACAAGAATATTGTTCTTCTAAAAGGATTAGAGAACATGGAGGACTATCAGTTTAGGACAGTCAAGTCCTTACTAAGAAAAGAACTAAAACTTACTAAAAAAATGCAAGAAGATTATGATAGGATTCAGCTGGCGGACTGGATGGAGGACAAGTTCCCCAAAGATGCTGGACTAGACAAACTGATAAAAGTGTGTGAGCACATAAAAGATCTTAAAGACCTTGCTAAAAAACTTAAAACCGAGAAGGCAAAAGTTCAAGAGAAAAAGAAAGGAAAATGCAAAACGGCTGGGAAAAAAAAAGGTCAAGATGAACTCAGTTCCTCCGAATCTCTTTTCATCAATAAAGAATCATACAAGAGTGTACCGTCTTCAAAGAAAAAGAGAAAACAG…
Ifi203	Ms_SPRET/EiJ	MGP		Copy 1	ATGGCTGAATACAAGAAAATTGTTCTTCTAGAAGGATTAGAGAACATGGGGGACTATCAGTTTAGGACAGTCAAATCCTTACTAAGAAAAGAACTAAAACTTACTAAAAAATTGCAAGAAGATTATGACAGGATTCAGCTGGCAGACTGGATGGAGGACAAGTTCCCCAAAGAAGCTGGACTAGACAAACTGATAAAAGTGTGTGAGCACATAAAAGATCTTAAAGACCTTGCTAAGAAACTTAAAACAAAGAAGGCAAAAGTTCAAAAGAAAAAGAAAGGAAAATGCAAAATGGCCATGAAAAAAAGAAGGCAAGATGAACTCAGTTCCTCTGAATCTCTTTTCATCAATAAAGAATCAAACAAGAGTGTACCGTCTTCAAAGAAAAAGAGAAAACAG…
Ifi203	Ms_SPRET/EiJ	MGP		Copy 2	ATGGCTGAATACAAGAATATTGTTCTTCTAAAAGGATTAGAGAACATGGAGGACTATCAGTTTAGGACAGTCAAGTCCTTACTAAGAAAAGAACTAAAACTTACTAAAAAAATGCAAGAAGATTATGATAGGATTCACCTGGCGGACTGGATGGAGGACAAGTTCCCCAAAGATGCTGGACTAGACAAACTGATAAAAGTGTGTGAGCACATAAAAGATCTTAAAGACCTTGCTAAAAAACTTAAAACAGAGAAGGCAAAAGTTCAAAAGAAAAAGGAAGGAAAATGCAAAACGGCTGGGAAAAAAAAAGGGCAAGATGAACTCAGTTCTTCTGAATCTCTTTTCAACAATAAAGAATCAAACAAGAGTGTACCGTCTTCAAAGAAAAAGAGAAAACAG…
Ifi203	Mus Caroli	MGP	XM_029475739.1		ATGGCTGAATACAAGAATATTGTTCTTCTAGAAGGATTAGAGAACATGGGGGACTATCAGTTTAGGACAGTCAAATCCTTACTAAGAAAAGAACTAAAACTTACTAAAAAAATGCAAGAAGATTATGACAGGATTCAGCTGGCTGACTGGATGGAGGACAAGTTCCCCAAAGAAGCTGGACTAGACAAACTGATAAAAGTGTGTGAGCACATAAAAGATCTTAAAGACCTTGCTAAAAAACTTAAAACAGAGAAGGCAAAAGTTCAAAAGAAAAAGAAAGGAAAATGCAAAACGGCCATGAAAAAAAAAAGGCAAAATGAACTCAGTTCCTCTGAATCTCTTTTCATCAATAAAGAATCAAACAAGAGTGTGCCGTCTTCAAAGAAAAAGAGAAAACAG…
Ifi203	Mus Pahari	PAHARI_EIJ_v1.1, https://www.ncbi.nlm.nih.gov/assembly/GCF_900095145.1	LOC110314656	LOC110314656	ATGGCTGAATACAAGAATATTGTTCTTCTAAAAGGATTAGAGAGCATGGGGGAATATCAGTTTAGGACAGTCAAGTCTTTACTAAGAAAAGAACTAAACCTTACTAAAAAAATGCAAGAGGATTATGACAGGATTCAGCTGGCTGACTGGATGGAAGACAAGTTCCCCAAAGAAGCTGGACTAGACAAACTGATAAAAGTGTGTGAGCTCATGGAAGATCTTGAAGACCTTGCTAAAAAACTTAAAACAGAGAAGGCAAAAGTTCAAAAGAAAAAGAAAGGAAAATGCAAAACGGCCATGAATAAAAAAGGGCAAGATGAACTCAGTACTTCTGAACCTCTTTTCATCAATAAACAAACAAACAAGAATGAACCCTCTTCAAAG---------------…
Ifi203	Rat	Rnor_6.0	XM_039091431.2		ATGGTGAATGAATACAAGGAAATTGTTCTTATAAAAGGATTAGAGGATATGAAGGACTATGCATTTAGAACCATCAAGTCCTTACTAAGAAAAGAACTAAACCTAACTAAAAAAATGCAAGATGATTATGACAGGATTCAACTGGCTGACCTGTTGGAGGACAAGTTCCCCCAAGATGCTGGACTAAGCAAATTGATAGAAGTGTGTGAGAGCATAGAAGAGCTTAAAGAGCTCACTGACAATCTTAAAAGAGAGAAGGCAAAAG--------------------------------------------------------------------------------------------------------------------------AAAAAGAGAAAA…
Ifi203	Onychomys torridus	mOncTor1.1,	XM_036202654.1	LOC118593285	ATGAGTGAATACAAGATAATTGTTCTTCAACAAGGATTAGAGGATGTGGCTGTGGACGACTACCAGTTTAGGAGAATCAAGTCCTTACTAAGAAAAAAACTAAATCTAACAAAAAAGATGCAGAATGATTATGACAAAATTCAGATAGCTGACCTGATGGAGGACACATTTCCAAAAGATACTGGACTGGACCTGTTGATAAATGTGTGTGAAAGCATTGAAGAACTTGAAGACCTTGCTGAAAGGCTTAGAACAGAGCAAGCCAAAG--------------------------------------------------------------------------------------------------------------------------AAAAAGAGA…
Ifi203	Onychomys torridus	mOncTor1.1,	XM_036202653.1	LOC118593284	ATGAGTGAATACAAGACAATTGTTCTTCAACAAGGATTAGAGGATGTGGCTGTGGATGACTACCAGTTTAGGAAAATCAAGTCCTTACTAAGACAAGAACTAAACCTAACAAAAAAGATGCAAGATGAGTATGACAAAATTCAGATAGCTGACCTGATGGAGGACATATTCCCAAAAGATGCTGGACTGAACAAGCTGATAGAAGTGTGTCAAAGAATTAAAGAACTTGAAAACCTTGCTAAAAGGCTTAAAACAGAAAGAGCCAAAG--------------------------------------------------------------------------------------------------------------------------AAAAAGAGA…
Ifi203	Peromyscus leucopus	UCI_PerLeu_2.1,	XM_037211032.1	Called "Mnda" by annotation mistake	ATGAGTGAATACAAGACAAATGTTCTTCAACAAGGATTAGAGGATGTGGCTGTGGATGACTACCAGTTTAGGAAAATCAAGTCCTTACTAAGACAAGAACTAAAGCTAACAAAAAAGATGCAAGATGACTATGACAAAATTCAGTTGGCTGACCTGATGGAGGACACATTCCCAAAAGATGCTGGACTAAACAAGCTGATAGAAGTGTGTCAAAGAATTAAAGAACTTGAAGGCCTTGCTAAAAGGCTTAGAACAGAGAGAGCAAAAGTAAAAGGAAAATCCCCACTGAGAAAAAGGAAGCAAGAAGCAGGCTCTGATACACCCACATCGACTACCAGCAACACAGTAGCATCTGGTGGAGGAGAGACTTCCACAGCTCAGAAAAGAAAAAGTATTAAT…
Ifi16	Human	GRCh38	Ifi16		ATGGGAAAAAAATACAAGAACATTGTTCTACTAAAAGGATTAGAGGTCATCAATGATTATCATTTTAGAATGGTTAAGTCCTTACTGAGCAACGATTTAAAACTTAATTTAAAAATGAGAGAAGAGTATGACAAAATTCAGATTGCTGACTTGATGGAAGAAAAGTTCCGAGGTGATGCTGGTTTGGGCAAACTAATAAAAATTTTCGAAGATATACCAACGCTTGAAGACCTGGCTGAAACTCTTAAAAAAGAAAAGTTAAAAG------------------------------------TAAAAGGACCAGCCCTA------------------------------------------TCAAGAAAGAGGAAG---AAGGAAGTGGATGCTACTTCA…
