# Supplementary material for: IFI207, a young and fast‐evolving protein, controls retroviral replication via the STING pathway
Source: mBio. 2024 Jun 11;15(7):e01209-24. doi: 10.1128/mbio.01209-24 (PMC11253629; doi:10.1128/mbio.01209-24)
Supplement: Table S3 — Protein sequences. [file mbio.01209-24-s0004.xlsx]

## Sheet: Sheet1
Table S3. Sequences used to generate Figs. 1A, B and C and S1-S3.
Gene_name	Strain / Species	Resource	Comment	Protein_seq
Ifi207	Mm_C57BL/6J	GRCm39		MVKEYKRIVLLKGLECINKHHFSLFKSLLARDLSLERDNQEKYSTIQIANMMEEKFKPDAGLGELIEFCEKVPALRKRAEILKKERSEVTGETSLEKNGQEAGPATPTSTTSHMLTSERGETSATQEETSTAQGETSTAQAGTSTAQAGTSTAQAGTSTAQ-------TKRKQITKSEGEKKKKLTQEQAQLSEPLGTDRKKDEDCLQTPLMAPPTPPSSSSNKKQKNTTIPKHGIIKTRGPQEIHQLVEFSSSSNFPAVSELPTFEGLSAIPSSRLQSSQKPLEAHLDLKMSPSSSRSPCHNLSVSLTSDSNVHLNSNAHSIQSSGAQVPYVPSATGFSNVRVPLMPSKTVSCS---------SIAPHMSLIKVPSSIQDLHLPTQEAFSSTEDPHNQ…
Ifi207	Mm_CAST/EiJ	MGP		MVKEYKRIVLLKGLECINKHHFSLFKSLLARDLSLERDNQEKYSTIQIANMMEEKFKPDAGLGELIEFCEKVPALRKRAEILKKERSEVTGETSLEKNGQEAGPATPTSTTSHMLTSERGETSATQEETSTAQGETSTAQAGTSTAQAGTSTAQAGTSTAQ-------TKRKQITKSEGEKKKKLTQEQAQLSEPLGTDRKKDEDCLQTPLMAPPTPPSSSSNKKQKNTTIPKHGIIKTRGPQEIHQLVEFSSSSNFPAVSELPTFEGLSAIPSSRLQSSQKPLEAHLDLKMSPSSSRSPCHNLSVSLTSDSNVHLNSNAHSIQSSGAQVPYVPSATGFSNVRVPLMPSKTVSCS---------SIAPHMSLIKVPSSIQDLHLPTQEAFSSTEDPHNQ…
Ifi207	Mm_JF1	MGP		MVKEYKRIVLLKGLECINKHHFSLFKSLLARDLSLERDNQEKYSTIQIANMMEEKFKPDAGLGELIEFCEKVPALRKRAEILKKERSEVTGETSLEKNGQEAGPATPTSTTSHMLTSERGETSATQEETSTAQGETSTAQAGTSTAQAGTSTAQAGTSTAQ-------TKRKQITKSEGEKKKKLTQEQAQLSEPLGTDRKKDEDCLQTPLMAPPTPPSSSSNKKQKNTTIPKHGIIKTRGPQEIHQLVEFSSSSNFPAVSELPTFEGLSAIPSSRLQSSQKPLEAHLDLKMSPSSSRSPCHNLSVSLTSDSNVHLNSNAHSIQSSGAQVPYVPSATGFSNVRVPLMPSKTVSCS---------SIAPHMSLIKVPSSIQDLHLPTQEAFSSTEDPHNQ…
Ifi207	Mm_129S1/SvImJ	MGP		MVKEYKRIVLLKGLECINKHHFSLFKSLLARDLSLERDNQEKYSTIQIANMMEEKFKDDAGLGELIKFCEKVPALRKRAEILKKERSEVTGETSLEKNGQEAGPATPTSTTSHMLTSERGETSATQEETSTAQAGTSTAQARTSTAQAGTSTAQ--------------TKRKQITKSEGGKKKKLTQEQAQLSEPLGTDRKKDEDCLQTPLMPPPTPPSSSSNKKQKNTTIPKHGIIKTRGPQEIHQLVEFSSSSNFPAVSELPTFEGLSAIPSSRLQSSQKPLEAPLDLKMSPSFPTSPCHNLPVSLSSDSSVHLNSNAHSIQSSGAQVPHVPSATGFSNVRVPLMPSKTVSCS---------SIAPHMSLIKVPSSIQDLHLPTQEAFSSTEDPHNQ…
Ifi207	Mm_BALB/cJ	MGP		MVKEYKRIVLLKGLECINKHHFSLFKSLLARDLSLERDNQEKYSTIQIANMMEEKFKDDAGLGELIKFCEKVPALRKRAEILKKERSEVTGETSLEKNGQEAGPATPTSTTSHMLTSERGETSATQEETSTAQAGTSTAQARTSTAQAGTSTAQ--------------TKRKQITKSEGGKKKKLTQEQAQLSEPLGTDRKKDEDCLQTPLMPPPTPPSSSSNKKQKNTTIPKHGIIKTRGPQEIHQLVEFSSSSNFPAVSELPTFEGLSAIPSSRLQSSQKPLEAPLDLKMSPSFPTSPCHNLPVSLSSDSSVHLNSNAHSIQSSGAQVPHVPSATGFSNVRVPLMPSKTVSCS---------SIAPHMSLIKVPSSIQDLHLPTQEAFSSTEDPHNQ…
Ifi207	Mm_C3H/HeJ	MGP		MVKEYKRIVLLKGLECINKHHFSLFKSLLARDLSLERDNQEKYSTIQIANMMEEKFKDDAGLGELIKFCEKVPALRKRAEILKKERSEVTGETSLEKNGQEAGPATPTSTTSHMLTSERGETSATQEETSTAQAGTSTAQARTSTAQAGTSTAQ--------------TKRKQITKSEGGKKKKLTQEQAQLSEPLGTDRKKDEDCLQTPLMPPPTPPSSSSNKKQKNTTIPKHGIIKTRGPQEIHQLVEFSSSSNFPAVSELPTFEGLSAIPSSRLQSSQKPLEAPLDLKMSPSFPTSPCHNLPVSLSSDSSVHLNSNAHSIQSSGAQVPHVPSATGFSNVRVPLMPSKTVSCS---------SIAPHMSLIKVPSSIQDLHLPTQEAFSSTEDPHNQ…
Ifi207	Mm_NOD/ShiLtJ	MGP		MVKEYKRIVLLKGLECINKHHFSLFKSLLARDLSLERDNQEKYSTIQIANMMEEKFKDDAGLGELIKFCEKVPALRKRAEILKKERSEVTGETSLEKNGQEAGPATPTSTTSHMLTSERGETSATQEETSTAQAGTSTAQARTSTAQAGTSTAQ--------------TKRKQITKSEGGKKKKLTQEQAQLSEPLGTDRKKDEDCLQTPLMPPPTPPSSSSNKKQKNTTIPKHGIIKTRGPQEIHQLVEFSSSSNFPAVSELPTFEGLSAIPSSRLQSSQKPLEAPLDLKMSPSFPTSPCHNLPVSLSSDSSVHLNSNAHSIQSSGAQVPHVPSATGFSNVRVPLMPSKTVSCS---------SIAPHMSLIKVPSSIQDLHLPTQEAFSSTEDPHNQ…
Ifi207	Mm_LEWES/EiJ	WG Illumina	HIN repeat sequence has low confidence	MVKEYKRIVLLKGLECINKHHFSLFKSLLARDLSLERDNQEKYSTIQIANMMEEKFKDDAGLGELIKFCEKVPALRKRAEILKKERSEVTGETSLEKNGQEAGPATPTSTTSHMLTSERGETSATQEETSTAQAGTSTAQARTSTAQAGTSTAQ--------------TKRKQITKSEGGKKKKLTQEQAQLSEPLGTDRKKDEDCLQTPLMPPPTPPSSSSNKKQKNTTIPKHGIIKTRGPQEIHQLVEFSSSSNFPAVSELPTFEGLSAIPSSRLQSSQKPLEAPLDLKMSPSFPTSPCHNLPVSLSSDSSVHLNSNAHSIQSSGAQVPHVPSATGFSNVRVPLMPSKTVSCS---------SIAPHMSLIKVPSSIQDLHLPTQEAFSSTEDPHNQ…
Ifi207	Mm_DBA/2J	MGP		MVKEYKRIVLLKGLECINKHHFSLFKSLLARDLSLERDNQEKYSTIQIANMMEEKFKDDAGLGELIKFCEKVPALRKRAEILKKERSEVTGETSLEKNGQEAGPATPTSTTSHMLTSERGETSATQEETSTAQAGTSTAQARTSTAQAGTSTAQ--------------TKRKQITKSEGGKKKKLTQEQAQLSEPLGTDRKKDEDCLQTPLMPPPTPPSSSSNKKQKNTTIPKHGIIKTRGPQEIHQLVEFSSSSNFPAVSELPTFEGLSAIPSSRLQSSQKPLEAPLDLKMSPSFPTSPCHNLPVSLSSDSSVHLNSNAHSIQSSGAQVPHVPSATGFSNVRVPLMPSKTVSCS---------SIAPHMSLIKVPSSIQDLHLPTQEAFSSTEDPHNQ…
Ifi207	Mm_AKR/J	MGP		MVKEYKRIVLLKGLECINKHHFSLFKSLLARDLSLERDNQEKYSTIQIANMMEEKFKDDAGLGELIKFCEKVPALRKRAEILKKERSEVTGETSLEKNGQEAGPATPTSTTSHMLTSERGETSATQEETSTAQAGTSTAQARTSTAQAGTSTAQ--------------TKRKQITKSEGGKKKKLTQEQAQLSEPLGTDRKKDEDCLQTPLMPPPTPPSSSSNKKQKNTTIPKHGIIKTRGPQEIHQLVEFSSSSNFPAVSELPTFEGLSAIPSSRLQSSQKPLEAPLDLKMSPSFPTSPCHNLPVSLSSDSSVHLNSNAHSIQSSGAQVPHVPSATGFSNVRVPLMPSKTVSCS---------SIAPHMSLIKVPSSIQDLHLPTQEAFSSTEDPHNQ…
Ifi207	Mm_WSB/EiJ	MGP		MVKEYKRIVLLKGLECINKHHFSLFKSLLARDLSLERDNQEKYSTIQIANMMEEKFKDDAGLGELIKFCEKVPALRKRAEILKKERSEVTGETSLEKNGQEAGPATPTSTTSHMLTSERGETSATQEETSTAQAGTSTAQARTSTAQAGTSTAQ--------------TKRKQITKSEGGKKKKLTQEQAQLSEPLGTDRKKDEDCLQTPLMPPPTPPSSSSNKKQKNTTIPKHGIIKTRGPQEIHQLVEFSSSSNFPAVSELPTFEGLSAIPSSRLQSSQKPLEAPLDLKMSPSFPTSPCHNLPVSLSSDSSVHLNSNAHSIQSSGAQVPHVPSATGFSNVRVPLMPSKTVSCS---------SIAPHMSLIKVPSSIQDLHLPTQEAFSSTEDPHNQ…
Ifi207	Mm_CBA/J	MGP		MVKEYKRIVLLKGLECINKHHFSLFKSLLARDLSLERDNQEKYSTIQIANMMEEKFKDDAGLGELIKFCEKVPALRKRAEILKKERSEVTGETSLEKNGQEAGPATPTSTTSHMLTSERGETSATQEETSTAQAGTSTAQARTSTAQAGTSTAQ--------------TKRKQITKSEGGKKKKLTQEQAQLSEPLGTDRKKDEDCLQTPLMPPPTPPSSSSNKKQKNTTIPKHGIIKTRGPQEIHQLVEFSSSSNFPAVSELPTFEGLSAIPSSRLQSSQKPLEAPLDLKMSPSFPTSPCHNLPVSLSSDSSVHLNSNAHSIQSSGAQVPHVPSATGFSNVRVPLMPSKTVSCS---------SIAPHMSLIKVPSSIQDLHLPTQEAFSSTEDPHNQ…
Ifi207	Mm_A/J	MGP		MVKEYKRIVLLKGLECINKHHFSLFKSLLARDLSLEINNQEKYSTIQIANMMEENFQADAGLGELIEFCEKVPALRKRAEILKKERSEVTGETSLEKNGQEAGPATPTSTTSHMLASERGETSATQEETSTAQARTSTDQ----------------------------TKRKQITKSEGGKKKKLTQEQAQLSEPLGTDRKKDEDCLQTPLMPPPTPPSSSSDKKQKNTTIAKHGIIKTRGPQEIHQLVEFSSSSNFPAVSELPTFEGLSAIPLSSLQSSQKPLEAPLDLKMSPSSSRSPCHNLSVSLSSDSNVHLNSNAHSIQSSGAQVPHVPSATGFSNVRVPLMPSKTVSCS---------SIAPHMSLIKVPSSIQDLHLPTQEAFSITEDPHNQ…
Ifi207	Mm_FVB/N	MGP		MVKEYKRIVLLKGLECINKHHFSLFKSLLARDLSLEINNQEKYSTIQIANMMEENFQADAGLGELIEFCEKVPALRKRAEILKKERSEVTGETSLEKNGQEAGPATPTSTTSHMLASERGETSATQEETSTAQARTSTDQ----------------------------TKRKQITKSEGGKKKKLTQEQAQLSEPLGTDRKKDEDCLQTPLMPPPTPPSSSSDKKQKNTTIAKHGIIKTRGPQEIHQLVEFSSSSNFPAVSELPTFEGLSAIPLSSLQSSQKPLEAPLDLKMSPSSSRSPCHNLSVSLSSDSNVHLNSNAHSIQSSGAQVPHVPSATGFSNVRVPLMPSKTVSCS---------SIAPHMSLIKVPSSIQDLHLPTQEAFSITEDPHNQ…
Ifi207	Ms_SMON	Transcriptome Illumina + PCR confirmation	SMON is Mus Spretus mice. https://housemice.cz/en/strains/mus-spretus/smon/	MVKEYKRIVLLKGLECINKHHFSLFKSLLARDLSLEINNQEKYSTIQIANMMEENFQADAGLGELIEFCEKVPALRKRAEILKKERSEVTGETSLEKNGQEAGPATPTSTTSHMLASERGETSATQEETSTAQARTSTDQ----------------------------TKRKQITKGEGGKKKKLTQEQAQLSEPLGTDRKKDEDCLQTPLMPPPTPPSSSSDKKQKNTTIAKHGIIKTRGPQEIHQLVEFSSSSNFPAVSELPTFEGLSAIPLSSLQSSQKPLEAPLDLKMSPSSSRSPCHNLSVSLSSDSNVHLNSNAHSIQSSGAQVPHVPSATGFSNVRVPLMPSKTVSCS---------SIAPHMSLIKVPSSIQDLHLPTQEAFSITEDPHNQ…
Ifi207	Mm_DJO	Transcriptome Illumina + PCR confirmation	https://housemice.cz/en/strains/m-m-domesticus/djo/	MVKEYKRIVLLKGLECINKHHFSLFKSLLARDLSLEINNQEKYSTIQIANMMEENFQADAGLGELIEFCEKVPALRKRAEILKKERSEVTGETSLEKNGQEAGPATPTSTTSHMLASERGETSATQEETSTAQARTSTDQ----------------------------TKRKQITKSEGGKKKKLTQEQAQLSEPLGTDRKKDEDCLQTPLMPPPTPPSSSSDKKQKNTTIAKHGIIKTRGPQEIHQLVEFSSSSNFPAVSELPTFEGLSAIPLSSLQSSQKPLEAPLDLKMSPSSSRSPCHNLSVSLSSDSNVHLNSNAHSIQSSGAQVPHVPSATGFSNVRVPLMPSKTVSCS---------SIAPHMSLIKVPSSIQDLHLPTQEAFSITEDPHNQ…
Ifi207	Mm_PWK/EiJ	MGP		MVKEYKRIILLKGLECINKHHFSLFKSLLARDLSLERDNQDKYSTIQIANMMEEKFKDDAGLGELIKFCEKVPALRKRAEILKKERSEVTGETSLEKNGQEAGPATPTSTTSHMLTSERGETSATQEETSTAQAGTSTAQARTSTAQARTSTAQEGTSTAQAGTSTAQTKRKQITKSEGGKKKKLTQEQAQLSEPLGTDRKKDEDCLQTPLMPPPTPPSSSSNKKQKNTTIPKHGIIKTRGPQEIHQLVEFSSSSNFPAVSELPTFEGLSAIPSSRLQSSQKPLEAPLDLKMSPSSPTSPCHNLPVSLSSDSNVHLNSNAHSIQSSGAQVPHVPSATGFSNVRVPLMPSKTVSCS---------SIAPHMSLIKVPSSIQDLHLPTQEAFSSTEDPHNQ…
Ifi207	Mm_PWD	Transcriptome Illumina + PCR confirmation	https://housemice.cz/en/strains/m-m-musculus/pwd/	MVKEYKRIILLKGLECINKHHFSLFKSLLARDLSLERDNQDKYSTIQIANMMEEKFKDDAGLGELIKFCEKVPALRKRAEILKKERSEVTGETSLEKNGQEAGPATPTSTTSHMLTSERGETSATQEETSTAQAGTSTAQARTSTAQARTSTAQEGTSTAQAGTSTAQTKRKQITKSEGGKKKKLTQEQAQLSEPLGTDRKKDEDCLQTPLMPPPTPPSSSSNKKQKNTTIPKHGIIKTRGPQEIHQLVEFSSSSNFPAVSELPTFEGLSAIPSSRLQSSQKPLEAPLDLKMSPSSPTSPCHNLPVSLSSDSNVHLNSNAHSIQSSGAQVPHVPSATGFSNVRVPLMPSKTVSCS---------SIAPHMSLIKVPSSIQDLHLPTQEAFSSTEDPHNQ…
Ifi207	Mm_ZALENDE/EiJ	WG Illumina	HIN repeat sequence has low confidence	MVKEYKRIILLKGLECINKHHFSLFKSLLARDLSLERDNQDKYSTIQIANMMEEKFKDDAGLGELIKFCEKVPALRKRAEILKKERSEVTGETSLEKNGQEAGPATPTSTTSHMLTSERGETSATQEETSTAQAGTSTAQARTSTAQARTSTAQEGTSTAQAGTSTAQTKRKQITKSEGGKKKKLTQEQAQLSEPLGTDRKKDEDCLQTPLMPPPTPPSSSSNKKQKNTTIPKHGIIKTRGPQEIHQLVEFSSSSNFPAVSELPTFEGLSAIPSSRLQSSQKPLEAPLDLKMSPSSPTSPCHNLPVSLSSDSNVHLNSNAHSIQSSGAQVPHVPSATGFSNVRVPLMPSKTVSCS---------SIAPHMSLIKVPSSIQDLHLPTQEAFSSTEDPHNQ…
Ifi207	Mm_SIT	Transcriptome Illumina + PCR confirmation	https://housemice.cz/en/strains/m-m-musculus/sit/	MVKEYKRIILLKGLECINKHHFSLFKSLLARDLSLERDNQDKYSTIQIANMMEEKFKDDAGLGELIKFCEKVPALRKRAEILKKERSEVTGETSLEKNGQEAGPATPTSTTSHMLTSERGETSATQEETSTAQAGTSTAQEGTSTAQ---------------------TKRKQITKSEGGKKKKLTQEQAQLSEPLGTDRKKDEDCLQTPLMPPPTPPSSSSNKKQKNTTIPKHGIIKTRGPQEIHQLVEFSSSSNFPAVSELPTFEGLSAIPSSRLQSSQKPLEAPLDLKMSPSSSRSPCHNLSMSLTSDSNVHLNSNAHSIQSSGAQVPHVPSATGFSNVRVPLMPSKTVSCS---------STAPHMSLIKVPSSIQDLHLPTQEAFSSTEDPHNQ…
Ifi207	Mm_SIN	Transcriptome Illumina + PCR confirmation	https://housemice.cz/en/strains/m-m-musculus/sin/	MVKEYKRIILLKGLECINKHHFSLFKSLLARDLSLERDNQDKYSTIQIANMMEEKFKDDAGLGELIKFCEKVPALRKRAEILKKERSEVTGETSLEKNGQEAGPATPTSTTSHMLTSERGETSATQEETSTAQAGTSTAQEGTSTAQ---------------------TKRKQITKSEGGKKKKLTQEQAQLSEPLGTDRKKDEDCLQTPLMPPPTPPSSSSNKKQKNTTIPKHGIIKTRGPQEIHQLVEFSSSSNFPAVSELPTFEGLSAIPSSRLQSSQKPLEAPLDLKMSPSSSRSPCHNLSMSLTSDSNVHLNSNAHSIQSSGAQVPHVPSATGFSNVRVPLMPSKTVSCS---------SIAPHMSLIKVPSSIQDLHLPTQEAFSSTEDPHNQ…
Ifi207	Mm_ CZECHII/EiJ	Transcriptome Illumina + PCR confirmation		MVKEYKRIILLKGLECINKHHFSLFKSLLARDLSLERDNQEKYSTIQIANMMEEKFKPDAGLGELIKFCEKVPALRKRAEILKKERSEVTGETSLEKNGQEAGPATPTSTTSHMLTSERGETSATQEETSTAQAETSTAQVGTSTAQAGTSTAQAGTSTAQ-------TKRKQITKSEGGKKKKLTQEQAQLSEPLGTDRKKDEDCLQTPLMPPPTPPSSSSNKKQKNTTIPKHGIIKTRGPQEIHQLVEFSSSSNFPAVSELPTFEGLSAIPSSRLQSSQKPLEAPLDLKMSPSSSRSPCHNLSVSLTSDSNVHLNSNAHSIQSSGAQVPYVPSATGFSNVRVPLMPSKTVSCS---------SIAPHMSLIKVPSSIQDLHLPTQEAFSSTEDPHNQ…
Ifi207	Mm_STUF	Transcriptome Illumina + PCR confirmation	https://housemice.cz/en/strains/m-m-musculus/stuf/	MVKEYKRIVLLKGLECINKHHFSLFKSLLARDLSLERDNQEKYSTIQIANMMEEEFKDDAGLGELIKFCEKVPALRKRAEILKKERSEVTGETSLEKNGQEAGPATPTSTTSHMLTFERGETSATQEETSTAQGETSTAQAGTSTAQAGTSTAQAGTSTAQ-------TKRKQITKSEGEKKKKLTQEQAQLSEPLGTDRKKDEDCLQTPLMAPPTPPSSSSNKKQKNTTIPKHGIIKTRGPQEIHQLVEFSSSSNFPAVSELPTFEGLSAIPSSRLQSSQKPLEAPLDLKMSPSSSRSPCHNLPVSLSSDSNVHLNSNAHSIQSSGAQVPHVPSATGFSNVGVPLMPSKTVSCS---------SIAPHMSLIKVPSSIQDLHLPIQEAFSSTEDPHNQ…
Ifi207	Mm_MOLF/EiJ	WG Illumina	HIN repeat sequence has low confidence	MVKEYKRIVLLKGLECINKHHFSLFKSLLARDLSLERDNQEKYSTIQIANMMEEKFKPDAGLGELIEFCEKVPALRKRAEILKKERSEVTGETSLEKNGQEAGPATPTSTTSHMLTSERGETSATQEETSTAQGETSTAQAGTSTAQAGTSTAQAGTSTAQ-------TKRKQITKSEGEKKKKLTQEQAQLSEPLGTDRKKDEDCLQTPLMAPPTPPSSSSNKKQKNTTIPKHGIIKTRGPQEIHQLVEFSSSSNFPAVSELLTFEGLSAIPSSRLQSSQKPLEAHLDLKMSPSSSRSPCHNLPVSLSSDSNVHLNSNAHSILFSGAQVPYVPSATGFSNVRVPLMPSKTVSCS---------SIAPHMSLIKVPSSIQDLHLPTQEAFSSTEDPHNQ…
Ifi207	Mm_PERC_EiJ	WG Illumina	HIN repeat sequence has low confidence	MVKEYKRIVLLKGLECINKHHFSLFKSLLARDLSLEINNQEKYSTIQIANMMEENFQADAGLGELIEFCEKVPALRKRAEILKKERSEVTGETSLEKNGQEAGPATPTSTTSHMLASERGETSATQEETSTAQSGTSTAQAGTSTAQ---------------------TKRKQITKSEGGKKKKLTQEQAQLSEPLGTDRKKDEDCLQTPLMPPPTPPSSSSDKKQKNTTIAKHGIIKTRGPQEIHQLVEFSSSSNFPAVSELPTFEGLSAIPLSSLQSSQKPLEAPLDLKMSPSSSRSPCHNLSVSLSSDSNVHLNSNAHSIQSSGAQVPHVPSATGFSNVRVPLMPSKTVSCS---------SIAPHMSLIKVPSSIQDLHLPTQEAFSITEDPHNQ…
Ifi207	Mm_CIM	Transcriptome Illumina + PCR confirmation	https://housemice.cz/en/strains/m-m-musculus/cim/	MVKEYKRIVLLKGLECINKHHFSLFKSLLARDLSLERDNQEKYSTIQIANMMEEKFKDDAGLGELIKFCEKVPALRKRAEILKKERSEVTGETSLEKNGQEAGPATPTSTTSHMLTSERGETSATQEETSTAQARTSTAQARTSTAQ---------------------TKRKQITKSEGGKKKKLTQEQAQLSEPLRTDRKKDEDCLQTPLMPPPTPPSSSSNKKQKNTTIPKHGIIKTRGPQEIHQLVEFSSSSNFPAVSELPTFEGLSAIPSSRLQSSQKPLEAHLDLKMSPSSPTSPCHNLPVSLSSDSSVHLNSNAHSILFSGAQVPHVPSATGFSNVRVPLMPSKTVSCS---------SIAPHMSLIKVPSSIQDLHLPTQEAFSSTEDPHNQ…
Ifi207	Mm_BULS	Transcriptome Illumina + PCR confirmation	https://housemice.cz/en/strains/m-m-musculus/buls/	MVKEYKRIILLKGLECINKHHFSLFKSLLARDLSLERDNQEKYSTIQIANMMEEKFKPDAGLGELIKFCEKVPALRKRAEILKKERSEVTGETSLEKNGQEAGPATPTSTTSHMLTSERGETSATQEETSTAQAETSTAQVGTSTAQAGTSTAQAGTSTAQ-------TKRKQITKSEGGKKKKLTQEQAQLSEPLGTDRKKDEDCLQTPLMPPPTPPSSSSNKKQKNTTIPKHGIIKTRGPQEIHQLVEFSSSSNFPAVSELPTFEGLSAIPSSRLQSSQKPLEAPLDLKMSPSSSRSPCHNLSVSLTSDSNVHLNSNAHSIQSSGAQVPYVPSATGFSNVRVPLMPSKTVSCS---------SIAPHMSLIKVPSSIQDLHLPTQEAFSSTEDPHNQ…
Ifi207	Mm_WLA	Transcriptome Illumina + PCR confirmation	https://housemice.cz/en/strains/m-m-musculus/wla/	MVKEYKRIILLKGLECINKHHFSLFKSLLARDLSLERDNQEKYSTIQIANMMEEKFKDDAGLGELIKFCEKVPALRKRAEILKKERSEVTGETSLEKNGQEAGPATPTSTTSHMLTSERGETSATQEETSTAQAGTSTAQAGTSTAQ---------------------TKRKQITKSEGEKKKKLTQEQAQLSEPLGTDRKKDEDCLQTPLMPPPTPPSSSSNKKQKNTTIPKHGIIKTRGPQEIHQLVEFSSSSNFPAVSELPTFEGLSAIPLSRLQSSQKPLEAPLDLKMSPSSPTSPCHNLPVSLSSDSSVHLNSNAHSIQSSGAQVPYVPSATGFSNVRVPLMPSKTVSCS---------SIAPHMSLIKVPSSIQDLHLPTQEAFSSTEDPHNQ…
Ifi207	Ms_SPRET/EiJ	MGP		MVKEYKRIVLLKGLECINKHHFSLFKSLLARDLCLERDNQEKYSTIQIANMMEEKFQADAGLGELIEFCEKVPALRKRAEILKKERSEVTGETSLEKNGQEAGPATPTSTTSHMLASERGETSTTQEETSTAQAGTSTAQEGTSTAQ---------------------TKRKQITKSEGGKKKKLTQEQAQLSEPLGTDRKK-EDCLQTPLMPPPTPPSSSSNKKQKNTTIPKHGIIKTRGPQEIHQLVEFSSSSNFPAVSELPTFEGLSTIPSSRLQSSQKPLEAPLDLKMSPSSSRSPCHNLSVSLTSDSNVHLNSNAHSIQSSGAQVPHVPSATGFSNVRVPLMPSKTVSCS---------SIAPHMSLIKVPSSIQDLHLPTQETFSSTEDPHNQ…
Ifi207	Mus_Spicilegus	MUSP714, https://www.ncbi.nlm.nih.gov/assembly/GCA_003336285.1/	Assembly gaps in HIN repeats	MVKEYKRIVLLKGLECINKHHFSLFKSLLARDLSLEIDNQEKYSTIQIANMMEENFQADAGLGELIEFCEKVPALRKRAEILKKERSEVTGETSLEKNGQEAGPATPTSTTSHMLASERGETSATQEETSTAQARTSTDQ----------------------------TKRKQITKSEGGKKKKLTQEQAQLSEPLGTDRKKDEDCLQTPLMPPPTPPSSSSDKKQKNTTIAKHGIIKTRGPQEIHQLVEFSSSSNFPAVSELPTFEGLSAIPLSSLQSSQKPLEAPLDLKMSPSSSRSPCHNLSVSLSSDSNVHLNSNAHSIQSSGAQVPHVPSATGFSNVRVPLMPSKTVSCS---------SIAPHMSLIKVPSSIQDLHLPTQEAFSSTEDSHNQ…
Ifi207	Mus_Caroli	MGP		MVNEYKRIVLLKGLECINKHHFSLFKSLLARDLSLERDNQEQYTTIQIANMMEEKFKADAGLGKLIEFCEELPALRKRAEILKKERSEVIGETSLEKNGQEAGPATPTSTTNHMLASEGG-------ETSTAQAQTSTAQ----------------------------TKRKQITRSEGGKKKKLSQEQAQLPEPLGTDIKKDEDCLKTPLMPPPTPPSSSSNKKQKNTTIPKHDIIKTGGPQEIHQLVELSSSSNFPALSELPTFEGLSAIPSSRLQSSQKPLEAPLDLKMSPSSSRSPCHNLPVSLSSDSNVHLNSNAHSIQSSGAQVPHVPSATGFSNVGIPLMPSETVSCSMPSETVSCSSIAPHMSSIKVPSSIHDLHLPAQEAFSSREDPHNQ…
Ifi207	Mus_Pahari	PAHARI_EIJ_v1.1, https://www.ncbi.nlm.nih.gov/assembly/GCF_900095145.1	Assembly gaps in HIN repeats	MVKEYKRIVLLKGLECINKHHFSLFKSLLARDLSLERDNQEKYTTIQIANIMEEKFPADAGLGELIKFCKDVPALRKRAAILKKERSEVIGETSLEINKQEAGPATPTSTTSHMSASEGG-------ETSTAQVGTSTAQ----------------------------TKRKQITKSEGGKKKKLAQEQAQLPETSGTDIKKDEDCLQTPHKPPPTPPSSSSNKKQKKGTIQKHSIPKIEDPQEKQQLVEFSSTSNFPAVSDLLTFEGHSAIASSRLQSSQKPLEAHLDLKMSPSSSTSPCHNLPVSLSSDSNVHLNSSAHSILFSGTQVPHGPSATGFSNVRIPLMPSETVSCS---------SIAPHMSPIKVPSSIQDLHLPARAAFNSTEDPHNQ…
Mnda	Mm_C57BL/6J	GRCm39		MVNEYKRIVLLRGLECINKHYFSLFKSLLARDLNLERDNQEQYTTIQIANMMEEKFPADSGLGKLIEFCEEVPALRKRAEILKKERSEVTGETSLEKNGQEAGPATPTSTTSHMLASERGETSATQEETSTAQAGTSTAQAGTSTAQAGTSTAQ---------------KRKSMREEETGVKKSKAAKEPDQPPCCEEP---TAMCQSPILHSSSSASSNILSAKNQKSQPQNQNIPRGAVLHSEPLTVMVLTATDPFEYESPEHEVKNMFHATVATVSQYFHVKVFNIDLKEKFTKNNFITISNYFESKGILEINETSSVLEAAPKQMIEVPNCITRNANASPKICDIQKGTSGTVFYGVFTLHKKKVKTQNTSYEIKDGSGSIEVVGSGQWHNINCK…
Ifi205	Mm_C57BL/6J	GRCm39		MENEYKRLVLLEGLECINKHQFNLFKSLMVKDLNLEEDNQEKYTTFQIANMMVKKFPADAGLDRLINFCERVPTLKKRAEILKKERSEVTEETSLEINRQEASPATPTSTTSHMLASERGKTSTTQEETSTAQ------------------------------------KRKGMSEEKTDVKKIKASGKADQPPCCEGP---TATCQSPISQVSSSASSNIPSAKNQKSQPQNQNIPRGAVLHSEPLTVMVLTATDPFEYESPEHEVKNMFHATVATVSQYFHVKVFNIDLKEKFTKNNFITISNYFESKGILEINETSSVLEAAPKQMIEVPNCITRNANASPKICDIQKGTSGTVFYGVFTLHKKKVKTQNTSYEIKDGSGSIEVVGSGQWHNINCK…
Ifi205	Mus Caroli	MGP	Mus Caroli does not have Mnda. this is the only Mnda homologue.	MENEYKRLVLLEGLECINKHQFSLFKSLMASDLRLEEDNQEKYTTFQIANMMAKKFPADAGLGKLINFCERVPTLKKRAEILKKERSEVTGETSLEINRQEAGPATPTS-TSHMLGSERGETSETQEETSTAQAGTSTAQ-----------------------------KRKGMSEEKTEVKKTKASGKADQPPCCEEF---IATCQSPISQVSSSASSNIPLAKNQKPQPQNQNIPRGAVLHSEPLTVMVLSATDPFEYESPEHEVKNMFHATVASVSQYFHVKVFNIDLKEKFTKNNFITISNYFESKGILEINETSSVLEAAPEQMIEVPNSITRNANASPKICDIQKGTSGAVFYGVFTLHKKNVKTQNTIYEIKDGSGSIEVVGNGQWHNINCK…
Mnda	Rat	Rnor_6.0		MSNEYKRIVLLKGLEPLSSHHFSLFKSLLASDLKLERHMQEQYTKVQIADMMEDEFPDDAGLGKFIKFCEDLPALRKRAEILKRERIQVRGETPREINRREPGPSRPSSTASHMIVSEGWETSTAQAETSTAQGEPSTAQ-----------------------------KRKSMSEGKTEVKKTKASERPDQPPCPEEA---TAKCLSPIPQTSSLAPCNSPLAKNQNIQTQNQNIPRGAVLQTEPLTVMVLKATDPFEYESAEHGVKNMFLATVVTVDRYFHVKVFNSNLKEKFKKNNFIIISNYFKRTDILEINEASLVSEAAPDKKIAVPNKRIKEAKKSPKIRDIKEGTSRDLFYGVFTLIKKKVCPKNTIYELKDDTGNIEVVGSGKWYNINCN…
Mnda	Onychomys torridus	mOncTor1.1,	XM_036202651.1	MAHEYKRIVLLKGLEHISDHYFESFKSVMANDLRLEETMRKEYNKVQIADMMEYEFPTDAGLGKLIEFCEDVHILKRLAETLKEEKSKVKGKTPLTTSNTAASVKGKTPPTTSNTAASDGGETSTAQVSLRNSSGLAVHRAVSSASS----------------------KRKSINKEKTRVRKTKQSEGPDHPPCPEKA---TASCQSPELQTSSLASSNTSLTKNQTTQTPNQSISRGAILQKDDMTVMVLNAIDPFVYESSEDKVKKMFHATVATVNEYFRVKVFNINLKEKFKKKNVIIISNYFKFKGILEINEASSVFEAGPDQKIEVSNSLIRKANKSPQISDFHNYGPGALVYGLFTLHKKKVNSKNTIYEIKQGKDHIEVVGNGKWYNINCE…
Mnda	Peromyscus leucopus	UCI_PerLeu_2.1,	Loc114690675, There are frame shift and premature stop codons in ORF, might be a pseudogene, or assemble problems	MAHEYKRIVLLKGLDHISDHYFDLFKSVMASELRLEKNMRGKYNRVKIADMMQYEFTTDAGLGKL?-FCEEVHTLKRLAEILKEEKSKVKGKSPLRKRKQEAGSN-TPTSTTSNTVASDGGETSTAQ------------------------------------------KRKS-NREKAGVKKTKQSEGPDHPLCPEEA---TARCQSPELQTSSLASSNTSLAKTKKTQTQTQSITRGTVLQKDAMTVMVLNAIDPFEYES*KH*VKKKMFHATVATVNEYFHVKVFNINLKEKFTKKNVIIISNYFKFKGILEINEASSVFEAGPDQKIEVTNSLIREANKPPKFSDFPNYGLGAVVYGLFTLHKKKVNPKTTIYEIQDDWENNIEVVGHGKWYNIN…
Mnda	Sciurus carolinensis	mSciCar1.2,	XM_047556428	MVNQYKKIVLLKGLEVINDYQFSMLKSLLAKELKLTRKMQDEYNRIKFADLLEDKFQSDAGVSKLITVFKDIPTLEELAEDLKREKMKVKQKTPVKKK-QEVGPA-TPTSISGSTVKTPEAQ-----------------------------------------------KRKTTSLGKTETKKNKISGIKRSKKSEEQILPSCPAEASMSTIMDHFPPAQMLASTPSRASSTENQKTQAQCHSASRRNILHKDPMTVLVLKATDLFEYESEEEGKSKMFHATVATETQFFQVKVFSTNLKEKFTKKKVITISDYFECKGILEVNEASFVSEVGLDQKIQVPNSVIKRANETPKIDHLHKQAPGTLVYGLFMLQKKKVNKKNTIYEIQDNTGKIDVIGNG…
Mnda	Human	GRCh38		MVNEYKKILLLKGFELMDDYHFTSIKSLLAYDLGLTTKMQEEYNRIKITDLMEKKFQGVACLDKLIELAKDMPSLKNLVNNLRKEKSKVAK--KIK--TQEKAPVKKINQEEVGLAAPAPTARNKLTSEARGRIPVAQ-------------------------------KRKTPNKEKTEAKRNKVSQEQSKPPGPSGASTSAAVDHPPLPQTSSSTPSNTSFTPNQETQAQRQVDARRNVPQNDPVTVVVLKATAPFKYESPENGKSTMFHATVASKTQYFHVKVFDINLKEKFVRKKVITISDYSECKGVMEIKEASSVSDFN--QNFEVPNRIIEIANKTPKISQLYKQASGTMVYGLFMLQKKSVHKKNTIYEIQDNTGSMDVVGSGKWHNIKCE…
Ifi203	Mm_C57BL/6J	GRCm39		MMAEYKNIVLLKGLENMEDYQFRTVKSLLRKELKLTKKMQEDYDRIQLADWIEDKFPKDAGLDKLIKVCEHIKDLKDLAKKLKTEKAKVQKKKEGKCKTAGKKKGQDELSSSESLFNNKESNKSVPSSKKKRKQITKTEGGKKKKLTQEQAQLPETSGTNIKKEEDCLQNPHKSPPTPSSSSSNK-KNPVVASFLLASRASTSGAKTREQDILRHKQRPSRKGGFKTTFCERIK-KQKNRTIRKHSISKTEGPQEKQQRVELSSISNFQAVSELLTFEGLSAIPSSRLQSSQKPLEAHLDLKMSPISPTSPCHNLPVSLSSDSNVHLNSNAHSILFSGAQVPHVPSATGFSNVGVPLMPSETVFSS---------SSAPQISQITVPSSIRDLYLPKPA…
Ifi203-ps	Mm_C57BL/6J	GRCm39	also called Gm16340	MAEYKKIVLLEGLENMGDYQFRTVKSLLRKELKLTKKLQEDYDRIQLADWMEDKFPKEAGLDKLIKVCEHIKDLKDLAKKLKTKKAKVQKKKKGKCRTAIKKRRQDELSSSESLFINKESYKSVLSSKKKRKEITKTEGGKKKKLTQEQAQLPEPLGTDIKKDEDCLQTPPKPPPTPPSSSLNK-NNPVVASFLLVSQASTSGAETREQDILRHKQRPSRKGGFKTTFRERIK-KQKNRIIRKHSISKTEGPQEKQQRVELSSTSNFQAVSELLTFEGLSAIPSSRLQSSQKPLEAHLDLKMSPISPTSPCHNLPVSLSSDSNVHLNSNAHSILFSGAQVPHVQSATGFSNVGVPLMPSETVFSS---------SSAPQISQITVPNSIRDLYLPKPAT…
Ifi203	Mm_129X1	MGP	Copy 1	MAEYKNIVLLKGLENMEDYQFRTVKSLLRKELKLTKKMQEDYDRIQLADWMEDKFPKDAGLDKLIKVCEHIKDLKDLAKKLKTEKAKVQEKKKGKCKMAGKKKGQDELSSSESLFINKESYKSVPSSKKKRKQITKTEGGKKKKLTQEQAQLPETSGTNIKKEEDCLQNPHKSPPTPSSSSSNK-KNPVVASFLLASQASTSGAKTREQDILRHKQRPSRKGGFKTTFCERIK-KQKNRTIRKHSISKTEGPQEKQQRVELSSISNFQAVSELLTFEGLSAIPSSRLQSSQKPLEAPLDLKMSPSSPTSPCHNLPVSLSSDSSVHLNSNAHSILFSGAQVPHVPSATGFSNVGIPFMPSETVFSS---------SSAPQISQITVPSSIRDLYLPKPAA…
Ifi203	Mm_129X1	MGP	Copy 2	MAEYKNIVLLKGLENMEDYQFRTVKSLLRKELKLTKKMQEDYDRIQLADWMEDKFPKDAGLDKLIKVCEHIKDLKDLAKKLKTEKAKVQEKKKGKCKTAGKKKGQDELSSSESLFINKESYKSVPSSKKKRKQITKTEGGKKKKLTQEQAQLPETSGTNIKKEEDCLQNPHKSPPTPSSSSSNK-KNPVVASFLLASQASTSGAKTREQDILRHKQRPSRKGGFKTTFCERIK-KQKNRTIRKHSISKTEGPQEKQQRVELSSISNFQAVSELLTFEGLSAIPSSRLQSSQKPLEAHLDLKMSPSSPTSPCHNLPVSLSSDSSVHLNSNAHSIQSSGAQVPHVPSATGFSNVGIPLMPSETVFTS---------SSAPQISQITVPSSIRDLYLPKPAA…
Ifi203	Mm_129X1	MGP	Copy 3	MAEYKKIVLLEGLENMGDYQFRTVKSLLRKELKLTKKLQEDYDRIQLADWMEDKFPKEAGLDKLIKVCEHIKDLKDLAKKLKTKKAKVQKKKKGKCRTAMKKRRQDELSSSKSLFINKESNKSVPSSKKKRKQITKTEGGKKKKLTQEQAQLPETSGTNIKKDEDCLQNPHKSPPTPPSSSSNK-NNPVVASFLLVSQASTSGAETREQDILRHKQRPSRKGGFKTTFRGRIK-KQKNRTIRKHSISKTEGPQEKQQRVELSSTSNFQAVSELLTFEGLSAIPSSRLQSSQKPLEAHLDLKMSPIFPTSPCHNLPVSLSSDSNVHLNSNAHSILFSGAQVPHVQSATGFSNVGVPLMPSETVFSS---------SSAPQISQITVPNSIRDLYLLKPAT…
Ifi203	Mm_A/J	MGP	Copy 1	MAEYKNIVLLKGLENMEDYQFRTVKSLLRKELKLTKKMQEDYDRIQLADWMEDKFPKDAGLDKLIKVCEHIKDLKDLAKKLKTEKAKVQEKKKGKCKTAGKKKGQDELSSSESLFINKESYKSVPSSKKKRKQITKTEGGKKKKLTQEQAQLPETSGTNIKKEEDCLQNPHKSPPTPSSSSSNK-KNPVVASFLLASQASTSGAKTREQDILRHKQRPSRKGGFKTTFCERIK-KQKNRTIRKHIISKTEGPQEKQQRVELSSISNFQAVSELLTFEGLSAIPSSRLQSSQKPLEAHLDLKMSPSSPTSPCHNLPVSPSSDSSVHLNSNAHSILISGAQVPHVPSATGFSNVGVPLMPSETVFSS---------SSAPQISQITVPSSIRDLYLPKPAA…
Ifi203	Mm_A/J	MGP	Copy 2	MAEYKKIVLLEGLENMGDYQFRTVKSLLRKELKLTKKLQ*DYDRIQLADWMEDKFPKEAGLDKLIKVCEHIKDLKDLAKKLKTKKAKVQKKKKGKCRTAMKKRRQDELSSSKSLFINKESNKSVPSSKKKRKQITKTEGGKKKKLTQEQAQLPETSGTNIKKDEDCLQNPHKSPPTPPSSSSNK-NNPVVASFLLVSQASTSGAETREQDILRHKQRPSRKGGFKTTFRGRIK-KQKNRTIRKHSISKTEGPQEKQQRVELSSTSNFQAVSELLTFEGLSAIPSSRFQSSQKPLEAHLDLKMSPIFPTSPCHNLPVSLSSDSNVHLNSNAHSILFSGAQVPHVQSATGFSNVGVPLMPSETVFSS---------SSAPQISQITVPNSIRDLYLLKPAT…
Ifi203	Mm_DBA/2J	MGP	Copy 1	MAEYKNIVLLKGLENMEDYQFRTVKSLLRKELKLTKKMQEDYDRIQLADWMEDKFPKDAGLDKLIKVCEHIKDLKDLAKKLKTEKAKVQEKKKGKCKTAGKKKGQDELSSSESLFINKESYKSVPSSKKKRKQITKTEGGKKKKLTQEQAQLPETSGTNIKKEEDCLQNPHKSPPTPSSSSSNK-KNPVVASFLLASQASTSGAKTREQDILRHKQRPSRKGGFKTTFCERIK-KQKNRTIRKHSISKTEGPQEKQQRVELSSISNFQAVSELLTFEGLSAIPSSRLQSSQKPLEAPLDLKMSPSSPTSPCHNLPVSLSSDSSVHLNSNAHSILFSGAQVPHVPSATGFSNVGIPFMPSETVFSS---------SSAPQISQITVPSSIRDLYLPKPAA…
Ifi203	Mm_DBA/2J	MGP	Copy 2	MAEYKKIVLLEGLENMGDYQFRTVKSLLRKELKLTKKLQEDYDRIQLADWMEDKFPKEAGLDKLIKVCEHIKDLKDLANKLKTKKAKVQKKKKGKCKMAMKKRRQDELSSSESLFINKESNKSVPSSKKKRKQITKTEGGKKKKLTQEQAQLPETSETNIKKDEDCLQNPHKSPPTPSSSSSNK-NNPVVASFLLVSRATTSGAETGEQDILRHK-?PSRKGGFKTTFRERIK-KQKNRTIRKHSISKTEGPQEKQQRVELSSTSNFQAVSELLTFEGLSAIPSSRLQSSQKPLEAHLDLKMSPISPTSPCHNLPVSLSSDSNVHLNSNAHSILFSGAQVPHVPSATGFSNVGVPLMPSETVFSS---------SSAPQISQITVPSSIRDLYLPKPAT…
Ifi203	Mm_DBA/2J	MGP	Copy 3	MAEYKKIVLLEGLENMGDYQFRTVKSLLRKELKFTKKLQEDYDRIQLADWMEDKFPKEAGLDKLIKVCEHIKDLKDLAKKLKTKKAKVQKKKKGKCKTAMKKRRQDGLSSSESLFINKESYKSVPSSKKKRKQITKTEGGKKKKLTQGQAQLPETSGTNIKK?EDCLQNPHKSPPKPPSSSSNK-NNSVVASFLLASRAST?--------------------------------KQKNRTIRKHSISKTEGPQEKQQRVELSSTSNFQAVSELLTFEGLSAISSSRLQSSQKPLEAPLDLKMSPSSPTSPCHNLPVSPSSDSNVHLNSNAHSILFSGAQVPHVPSATGFSNVGVPLMPSETVFSS---------SSAPQISQITVPSSIRDLYLPKPAT…
Ifi203	Mm_DBA/2J	MGP	Copy 4	MAEYKKIVLLEGLENMGDYQFRTVKSLLRKELKLTKKLQEDYDRIQLADWMEDKFPKEAGLDKLIKVCEHIKDLKDLANKLKTKKAKVQKKKKGKCKMAMKKRRQDELSSSESLFINKESNKSVPSSKKKRKQITKTEGGKKKKLTQEQAQLPETSGTNIKKDEDCLQNPHKSPPTPSSSSSNK-NNPVVASFLLVSWATTSGAETGEQDILRHKQRPSRKGGFKTTFRERIK-KQKNRTIRKHSISKTEGPQEKQQRVELSSTSNFQAVSELLTFEGLSAIPSSRLQSSQKPLEAHLDLKMSPISPTSPCHNLPVSLSSDSNVHLNSNAHSILFSGAQVPHVPSATGFSNVGVPLMPSETVFSS---------SSAPQISQITVPSSIRDLYLPKPAT…
Ifi203	Mm_PWK/PhJ	MGP	Copy 1	MAEYKKIVLLEGLENMGDYQFRTVKSLLRKELKLTKKLQEDYDRIQLADWMEDKFPKEAGLDKLIKVCEHIKDLKDLAKKLKTKKAKVQKKKKGKCKMAMKKRRQDELSSSESLFINKESNKSVPSSKKKRKQITKTEGGKKKKLTQEQAQLPETSGTNIKKDEDCLQNPHKSPPTPSSSSSNK-NNPVVASFLLVSWATTSGAETGEQDILRHKQRPSRKGGFKTTFRERIK-KQKNRTIRKHSISKTEGPQEKQQRVELSSTSNFQAVSELLTFEGLSAIPSSRLQSSQKPLEAHLDLKMSPISPTSPCHNLPVSLSSDSNVHLNSNAHSILFSGAQVPHVPSATGFSNVGVPLMPSETVFSS---------SSAPQISQITVPSSIRDLYLPKPAT…
Ifi203	Mm_PWK/PhJ	MGP	Copy 2	MAEYKNIVLLKGLENMEDYQFRTVKSLLRKELKLTKKMQEDYDRIQLADWMEDKFPKDAGLDKLIKVCEHIKDLKDLAKKLKTEKAKVQEKKKGKCKTAGKKKGQDELSSSESLFINKESYKSVPSSKKKRKQITKTEGGKKKKLTQEQAQLPETSGTNIKKEEDCLQNPHKSPPTPSSSSSNK-KNPVVASFLLASRASTSGAKTREQDILRHKQRPSRKGGFKTTFCERIK-KQKNRTIRKHSISKTEGPQEKQQRVELSSISNFQAVSELLTFEGLSAIPSSRLQSSQKPLEAHLDLKMSPSSPTSPCHNLPVSLSSDSSVHLNSNAHSIQSSGAQVPHVPSATGFSNVGIPLMPSETVFTS---------SSAPQISQITVPSSIRDLYLPKPAA…
Ifi203	Ms_SPRET/EiJ	MGP	Copy 1	MAEYKKIVLLEGLENMGDYQFRTVKSLLRKELKLTKKLQEDYDRIQLADWMEDKFPKEAGLDKLIKVCEHIKDLKDLAKKLKTKKAKVQKKKKGKCKMAMKKRRQDELSSSESLFINKESNKSVPSSKKKRKQITKTEGGKKKKLTQEQAQLPETSGTNIKKDEDCLQNPHKSPPTPSSSSSNK-NNPVVASFLLVSRATTSGAETGEQDILRHKQRPSRKGGFKTTFRERIK-KQKNRTIRKHSISKTEGPQEKQQRVELSSTSNFQAVSELLTFEGLSAIPSSRLQSSQKPLEAHLDLKMSPISPTSPCHNLPVSLSSDSNVHLNSNAHSILFSGAQVPHVPSATGFSNVGVPLMPSETVFSS---------SSAPQISQITVPSSIRDLYLPKPAT…
Ifi203	Ms_SPRET/EiJ	MGP	Copy 2	MAEYKNIVLLKGLENMEDYQFRTVKSLLRKELKLTKKMQEDYDRIHLADWMEDKFPKDAGLDKLIKVCEHIKDLKDLAKKLKTEKAKVQKKKEGKCKTAGKKKGQDELSSSESLFNNKESNKSVPSSKKKRKQITKTEGGKKKKLTQEQAQLPETSGTNIKKDEDCLQNPHKSPPTPSSSSSNK-KNPVVASFLLASRASTSGAKTREQDILRHKQRPSRKGGFKTTFCERIK-KQKNRTIRKHSISKTEGPQEKQQRVELSSISNFQAVSELLTFEGLSAIPSSRLQSSQKPLEAHLDLKMSPSSPTSPCHNLPVSPSSDSSVHLNSNAHSILISGAQVPHVPSATGFSNVGVPLMPSETVFSS---------SSAPQISQITVPSSIRDLYLPKPAA…
Ifi203	Mus Caroli	MGP		MAEYKNIVLLEGLENMGDYQFRTVKSLLRKELKLTKKMQEDYDRIQLADWMEDKFPKEAGLDKLIKVCEHIKDLKDLAKKLKTEKAKVQKKKKGKCKTAMKKKRQNELSSSESLFINKESNKSVPSSKKKRKQITKTEGGKKKKLTQEQAQLPETSGANIKKDEDCLQNPHKSPTPPPSSSSNK-KNPVVASFLLASRASTSGAETWEQDILRHKQRPPRKGGFKTTFRERIK-KKKNRTIRKHSISKTEGPQEKQQLVEFSSTSNFQAVSELLTFEGLSAIYSSRLQSSQKPLEAHLDLKMSPSSPTSPCPNLPVSLSSDSNVHLNSNAHSILFSGAQVPHVPSATGFSNVRVPLMPSETVFSS---------SSAPQISQTTVPSSIRDLYLPRPAT…
Ifi203	Mus Pahari	PAHARI_EIJ_v1.1, https://www.ncbi.nlm.nih.gov/assembly/GCF_900095145.1	LOC110314656	MAEYKNIVLLKGLESMGEYQFRTVKSLLRKELNLTKKMQEDYDRIQLADWMEDKFPKEAGLDKLIKVCELMEDLEDLAKKLKTEKAKVQKKKKGKCKTAMNKKGQDELSTSEPLFINKQTNKNEPSSK----------------------------------------------------------------------------------------------------------RQKNRTIQKHSIPKIEDPQEKQQLVEISSTSNFPAVSDLLTFEGLSAIA*SRLQSSQKPLEAHLDLKMSPSSPTSPCHNLPVSPSSDSNVHLNSSAHSILFSGAQVPHGPSATGFSNAGVPLMPSETVFRS---------SSAPQMSQITLPSSSHDLHLPTPAA…
Ifi203	Rat	Rnor_6.0		MVNEYKEIVLIKGLEDMKDYAFRTIKSLLRKELNLTKKMQDDYDRIQLADLLEDKFPQDAGLSKLIEVCESIEELKELTDNLKREKAK----------------------------------------KKRKQNTKTEGGKKKKLAQEQNQLPERSGTDIKNDEDFLQTPHKPPPTPPSISSSK--------------------------------------------------KQKNTNIKNHSIIKTKGLQEKQQLVEFSTTSNFPASSEIQTFEGHPVIAPSRRQSSHKPLEAHVDLKTSPRSPTSPCQKFPLSPASDSSIHLNSHVPSTRFGGVQVPHVPSATALSNVGVPLTSSKSVFHS---------SSALQKSPVTVSSSIQDLPLPTPAA…
Ifi203	Onychomys torridus	mOncTor1.1,	LOC118593285	MSEYKIIVLQQGLEDVAVDDYQFRRIKSLLRKKLNLTKKMQNDYDKIQIADLMEDTFPKDTGLDLLINVCESIEELEDLAERLRTEQAK----------------------------------------KKRKQTTKTEGGKKRKLTQEQTQFLEYSGCNPQKDECCLQTPQKPPPTPTSSSSNK---------------------------------------------------?KHKHQK?QSTIETHVSQKKHQLLEFSATSNFSAANKLQTLPEVAAAAASPNNLQTSQRPLGTCFTLKMSSGSPAPLCQNFPMSPASDSSIHLNSPVPLTLSSGVQAPDVPPATISGNSWVPHMPSETLSSS------FSVPQMSPVSVSSSAQNIHIPTAAT…
Ifi203	Onychomys torridus	mOncTor1.1,	LOC118593284	MSEYKTIVLQQGLEDVAVDDYQFRKIKSLLRQELNLTKKMQDEYDKIQIADLMEDIFPKDAGLNKLIEVCQRIKELENLAKRLKTERAK----------------------------------------KKRKQTTKTEGGKKRKLTQEQTQFLEYSGCNPQKDECCLQTPQKPPPTPTSSSSNK---------------------------------------------------?KHKHQKKQSTIETHVSQKKHQLLEFSATSNFSAASKFQTLPEVAAAAASPNNLQTSQRPVGTCFTLKMSSGSPAPLCQNFPMSPASDSSIHLNSPVPLTLSSGVQAPDVPPATISGNSWVPHMPSETLSSS------FSAPQMSPVSVSSSAQNIHIPTAAT…
Ifi203	Peromyscus leucopus	UCI_PerLeu_2.1,	Called "Mnda" by annotation mistake	MSEYKTNVLQQGLEDVAVDDYQFRKIKSLLRQELKLTKKMQDDYDKIQLADLMEDTFPKDAGLNKLIEVCQRIKELEGLAKRLRTERAKVKGKSPLRKRKQEAGSDTPTSTTSNTVASGGGETSTAQKRKSINREKTGVKKTKKSEGPDHSPCPEEATARCQSPELQTSSLASFNTSLATTKKTQTQFQSIARGAVVQKDAMTVMVLNAIDPFEYESSEHKVKKKMFHATVATVNEYFHVKVFNINLKEKFTKKNVIIISNYFKFKGILEINEASSVFEAGPDQKIEVADSLIRKASKPPQISDFHKYGPGAVIYGLFTLHKKKVNPKNTIYEIKDDDKNNIEVVGNGKWYNINCEEGDKFRLFCFQLKTIDKQLKLVCGDHSFINVGSRLGMELSKWK…
Ifi16	Human	GRCh38		MGKKYKNIVLLKGLEVINDYHFRMVKSLLSNDLKLNLKMREEYDKIQIADLMEEKFRGDAGLGKLIKIFEDIPTLEDLAETLKKEKLK-----------KGPAL--------------SRKRK-KEVDATSPAPSTSSTVKTEGAEATPGAQ-------------KRKKSTKEKAGPKGSKVSEEQTQPPSPAGAGMSTAMGRSPSPKTSLSAPPNSSSTENPKTVAKCQVTPRRNVLQKRPVIVKVLSTTKPFEYETPEMEKKIMFHATVATQTQFFHVKVLNTSLKEKFNGKKIIIISDYLEYDSLLEVNEESTVSEAGPNQTFEVPNKIINRAKETLKIDILHKQASGNIVYGVFMLHKKTVNQKTTIYEIQDDRGKMDVVGTGQCHNIPCEEGDK…
	Legend:	Pyrin Domain
		N terminal repeats
		C terminal repeats
		HinB Doman
		HinA Domain
